# Supplementary material for: Role of Long Non-Coding RNAs in Food Wanting of Apis Mellifera
Source: Insects. 2025 Nov 28;16(12):1214. doi: 10.3390/insects16121214 (PMC12734153; doi:10.3390/insects16121214)
Supplement: Supplementary file 1 [file insects-16-01214-s001.zip]

Archive with 11 entries (10 files):
- Supplementary Materials/
- Supplementary Materials/Figure S1.pdf
- Supplementary Materials/Figure S2.pdf
- Supplementary Materials/Figure S3.pdf
- Supplementary Materials/Figure S4.pdf
- Supplementary Materials/Table S1.pdf
- Supplementary Materials/Table S2.xlsx
- Supplementary Materials/Table S3.pdf
- Supplementary Materials/Table S4.pdf
- Supplementary Materials/Table S5.xls
- Supplementary Materials/~$Table S2.xlsx
