# Supplementary material for: Role of Long Non-Coding RNAs in Food Wanting of Apis Mellifera
Source: Insects. 2025 Nov 28;16(12):1214. doi: 10.3390/insects16121214 (PMC12734153; doi:10.3390/insects16121214)
Supplement: Supplementary file 1 [file insects-16-01214-s001.zip › Supplementary Materials/Table S2.xlsx]

## Sheet: FB-vs-HB.all.annot
Table S2. The complete list of differentially expressed lncRNAs (DElncRNAs) in the brains of FB (fed bees) and SB (starved bees).
LncRNA_id	log2(fc)	PValue	FDR	GeneID	Description
XR_001705677.2	12.0688902145988	9.19761318168934e-08	9.8659730728921e-05	ncbi_107965599	uncharacterized LOC107965599%2C transcript variant X1
MSTRG.2536.31	11.2911706993219	0.0179775326390161	0.578517000323539	MSTRG.2536	--
MSTRG.13085.2	10.8610869059954	0.00518523960642011	0.395558815064119	MSTRG.13085	--
XR_003304535.1	10.5294305541462	0.0352218328145593	0.806301344250536	ncbi_100578134	uncharacterized LOC100578134%2C transcript variant X4
XR_003304322.1	10.4241662888181	0.00143317020644016	0.200519205405411	ncbi_100577216	uncharacterized LOC100577216%2C transcript variant X30
XR_410503.3	9.97250120087667	0.000229425260091722	0.0671173169977419	ncbi_102656315	uncharacterized LOC102656315%2C transcript variant X2
XR_001702723.2	9.8397286907918	0.00749601897788813	0.424227404144151	ncbi_100576283	uncharacterized LOC100576283%2C transcript variant X1
XR_003304321.1	9.54946381949977	0.0105457054065618	0.458595675652918	ncbi_100577216	uncharacterized LOC100577216%2C transcript variant X29
XR_003305099.1	9.42486611664695	3.50425232159531e-07	0.000225533679417874	ncbi_100576478	uncharacterized LOC100576478%2C transcript variant X3
XR_003304223.1	9.36850646150769	0.00316085872023283	0.308231617021492	ncbi_100577971	uncharacterized LOC100577971%2C transcript variant X1
XR_411654.3	9.14890021895739	0.00981880020006686	0.458595675652918	ncbi_100577646	uncharacterized LOC100577646%2C transcript variant X4
XR_003304701.1	9.03708931873522	0.000196257662003715	0.0671173169977419	ncbi_100576277	uncharacterized LOC100576277%2C transcript variant X3
XR_001703886.2	8.85694420382108	0.00377221025695418	0.328080340726447	ncbi_102656347	uncharacterized LOC102656347%2C transcript variant X14
XR_003304345.1	8.51175265376738	0.0396929283572003	0.841364379881962	ncbi_102656644	uncharacterized LOC102656644%2C transcript variant X3
XR_408913.3	8.46896338080995	0.0358300473051046	0.806301344250536	ncbi_100578670	uncharacterized LOC100578670%2C transcript variant X1
XR_001703163.2	8.43462822763672	0.00583094983213381	0.395558815064119	ncbi_100578678	uncharacterized LOC100578678%2C transcript variant X6
XR_003305400.1	8.36923380966572	0.000781993927606944	0.132445076791534	ncbi_102654089	uncharacterized LOC102654089%2C transcript variant X15
XR_003305820.1	8.35020254888254	0.0200740702581651	0.614022717511655	ncbi_107965314	uncharacterized LOC107965314%2C transcript variant X3
XR_001703876.2	8.30833903013941	0.0158951919656714	0.538428713110847	ncbi_102655794	uncharacterized LOC102655794%2C transcript variant X1
XR_408535.3	8.14635653030391	0.0419141819642284	0.859107245610744	ncbi_100577781	uncharacterized LOC100577781%2C transcript variant X5
XR_003304230.1	7.61470984411521	0.0485739500823702	0.908784717238763	ncbi_100576234	uncharacterized LOC100576234%2C transcript variant X2
XR_001703870.2	6.02790599656988	0.0430209494224946	0.870700724789858	ncbi_107964820	uncharacterized LOC107964820%2C transcript variant X1
XR_001703142.2	4.70649601806119	0.000868190643605935	0.139691874556195	ncbi_100578799	uncharacterized LOC100578799%2C transcript variant X3
XR_003305050.1	4.36287364488628	0.0115668719417869	0.489765709324607	ncbi_102654335	uncharacterized LOC102654335%2C transcript variant X1
XR_003304942.1	4.13245029602365	0.045992612668068	0.902464802230748	ncbi_107964594	uncharacterized LOC107964594%2C transcript variant X3
XR_003305247.1	4.02532415635987	0.0317853705738829	0.786810173128885	ncbi_113218962	uncharacterized LOC113218962
XR_003305837.1	3.88229860742612	0.0132125164370201	0.500809120240604	ncbi_100576630	uncharacterized LOC100576630
MSTRG.11348.1	3.86147257935657	0.0212461552932792	0.61966469579346	ncbi_725424	--
MSTRG.11211.1	3.64966515090796	0.0284921323016951	0.752735983416179	MSTRG.11211	--
XR_001702322.2	3.64225230407213	0.0466167375244572	0.908146986120882	ncbi_102655152	uncharacterized LOC102655152%2C transcript variant X1
XR_408776.3	3.54432051622381	0.0381189939231886	0.8288305570596	ncbi_102654674	uncharacterized LOC102654674
XR_001705566.2	3.44531051039264	0.0404393561131094	0.848526633343423	ncbi_107965520	uncharacterized LOC107965520
XR_003304671.1	3.35147237050138	0.035810665367863	0.806301344250536	ncbi_100578835	uncharacterized LOC100578835%2C transcript variant X3
MSTRG.12639.3	3.06511412695411	0.0444915003391788	0.883787951181959	ncbi_413947	--
XR_001703285.2	2.93525910876166	0.0208024666526525	0.614149887048035	ncbi_102656388	uncharacterized LOC102656388
XR_001704132.2	2.76559942815549	0.0480135162992946	0.908784717238763	ncbi_102653713	uncharacterized LOC102653713%2C transcript variant X2
XR_003304368.1	2.75128526548327	0.0266766802288255	0.740047904968625	ncbi_107964175	uncharacterized LOC107964175
MSTRG.12340.1	2.7297408578349	0.00872045496020084	0.452619742934295	ncbi_113219080	--
XR_003306187.1	2.60514038265879	0.0285375357292647	0.752735983416179	ncbi_102655145	uncharacterized LOC102655145%2C transcript variant X4
XR_001703018.2	2.59874432107174	0.00777794184105186	0.424227404144151	ncbi_102655605	uncharacterized LOC102655605%2C transcript variant X2
XR_003305649.1	2.59811386837246	0.0365734691264815	0.808058047862881	ncbi_113219106	uncharacterized LOC113219106
XR_001705568.2	2.40982831526516	0.00290491084920638	0.304521515185178	ncbi_102654480	uncharacterized LOC102654480
XR_003305958.1	2.33257533908687	0.001664305518375	0.21422940632523	ncbi_100577428	uncharacterized LOC100577428%2C transcript variant X5
MSTRG.15771.22	2.3021805287075	0.0484400236901859	0.908784717238763	ncbi_100578173	--
XR_120493.4	2.15437920439812	0.013228332883919	0.500809120240604	ncbi_100578016	uncharacterized LOC100578016%2C transcript variant X3
MSTRG.8474.1	2.11043685935115	0.0197117265133995	0.611484608229708	ncbi_551301	--
MSTRG.14519.6	2.09247025247557	0.0035126537080864	0.322963418074916	ncbi_411463	--
MSTRG.4159.1	2.07692200338209	0.0136257716445312	0.506912696839694	ncbi_100578584	--
XR_003305280.1	2.06018700607509	0.0323084944706521	0.793654467225636	ncbi_102656114	uncharacterized LOC102656114
MSTRG.13369.4	2.02420879485219	0.0328780365645599	0.80148681335438	ncbi_410435	--
MSTRG.4342.1	1.75233166109064	0.0121218137856836	0.498196309640685	MSTRG.4342	--
MSTRG.2464.1	1.71903650141479	0.00727179423008126	0.424227404144151	ncbi_413265	--
MSTRG.12190.7	1.69462854746359	0.0408706116122531	0.848526633343423	ncbi_724460	--
XR_412025.3	1.68058370722276	0.00618421719555192	0.395558815064119	ncbi_102654812	uncharacterized LOC102654812
MSTRG.14432.21	1.62872053203022	0.0352876952273561	0.806301344250536	ncbi_408489	--
MSTRG.9198.2	1.62437641176734	0.0178257574367532	0.578517000323539	ncbi_551016	--
XR_001705213.2	1.60772037791666	0.0022095811495558	0.263349338491502	ncbi_100578102	ankyrin repeat domain 50%2C transcript variant X3
XR_003304758.1	1.56075432987646	0.0366729383507596	0.808058047862881	ncbi_113218811	uncharacterized LOC113218811
MSTRG.6420.1	1.55089555904326	0.000214473325919552	0.0671173169977419	ncbi_724655	--
MSTRG.3165.6	1.54432051622381	0.00755271748143874	0.424227404144151	ncbi_410796	--
MSTRG.8579.1	1.52783977028177	0.0122304252522107	0.498196309640685	MSTRG.8579	--
XR_003304346.1	1.52269819277551	0.000135721627874632	0.0578353023162875	ncbi_113218632	uncharacterized LOC113218632
MSTRG.6182.2	1.51996718541605	0.027220747865134	0.742342090084757	ncbi_100049571	--
MSTRG.10186.2	1.51474772875719	0.00652574923185435	0.403843481309756	MSTRG.10186	--
MSTRG.9129.3	1.48305082676125	0.0347617167296238	0.806301344250536	ncbi_409245	--
MSTRG.3264.2	1.47978682079502	0.049170629080446	0.912734116474684	ncbi_113218654	--
MSTRG.2670.5	1.46301267812531	0.0336235922320824	0.80148681335438	ncbi_100578436	--
MSTRG.2517.9	1.39841026983039	0.0129789288333076	0.500809120240604	MSTRG.2517	--
XR_001706384.2	1.39456830280773	0.0497548567884114	0.914920737972045	ncbi_727631	uncharacterized LOC727631
MSTRG.1740.1	1.38791270743577	0.0279661083700321	0.752510790360314	ncbi_552142	--
MSTRG.6671.2	1.38282650657185	0.0146058366259405	0.522239802914185	MSTRG.6671	--
XR_412398.3	1.35526625481407	0.0336188333048669	0.80148681335438	ncbi_102654884	uncharacterized LOC102654884
MSTRG.1391.3	1.34606860492275	0.0168872816746908	0.560239921950053	ncbi_113218581	--
MSTRG.13920.1	1.33214229239567	0.0141346930498118	0.514636016409912	ncbi_107965519	--
MSTRG.11491.2	1.33060052420756	0.000273328573729523	0.0676593346355081	ncbi_725924	--
MSTRG.2866.2	1.32028373009382	0.0369125335723566	0.808058047862881	ncbi_724508	--
MSTRG.5549.1	1.31948792432795	0.000528346285871315	0.103435125487023	MSTRG.5549	--
MSTRG.7579.2	1.30946246734992	0.0101987581277927	0.458595675652918	ncbi_410140	--
MSTRG.8101.1	1.30707318463742	0.00772407615380554	0.424227404144151	MSTRG.8101	--
MSTRG.6394.3	1.29958078385968	0.00299732067330057	0.304521515185178	ncbi_726655	--
MSTRG.5336.1	1.28384997015881	0.0397412634375569	0.841364379881962	ncbi_412859	--
MSTRG.7565.3	1.27629630524272	0.00568775821792836	0.395558815064119	ncbi_100578236	--
MSTRG.13800.2	1.27440793268521	0.0158601362184295	0.538428713110847	MSTRG.13800	--
MSTRG.1524.1	1.26968422733595	0.00855165056520651	0.451134615062862	ncbi_408576	--
MSTRG.4017.10	1.26949520947015	0.00612248041229799	0.395558815064119	ncbi_724344	--
MSTRG.2816.2	1.25974346993906	0.00501038726032852	0.393254297652126	ncbi_102653599	--
XR_001703102.2	1.25800209073629	0.00626055895364627	0.395558815064119	ncbi_107964499	uncharacterized LOC107964499
MSTRG.14898.2	1.24314360066587	0.00938162401202021	0.458595675652918	ncbi_102653594	--
MSTRG.10961.1	1.23581514708755	0.0308564042998302	0.786041229682543	ncbi_102655465	--
MSTRG.14064.1	1.22662773214515	0.0073991845954111	0.424227404144151	ncbi_725575	--
MSTRG.11116.1	1.21723963675083	0.00426357750457465	0.351799805377468	ncbi_409474	--
XR_003305458.1	1.21309803052023	0.0458111447243542	0.902464802230748	ncbi_113219040	uncharacterized LOC113219040
MSTRG.13596.2	1.2125446353801	0.00160962506365411	0.21422940632523	ncbi_113219183	--
XR_003305111.1	1.20579618355191	0.0414569063514521	0.855181568198544	ncbi_113218923	uncharacterized LOC113218923%2C transcript variant X9
MSTRG.6453.1	1.18819538077467	0.00943579398189686	0.458595675652918	ncbi_409721	--
XR_410293.3	1.18690414302542	0.00025447630113348	0.0676593346355081	ncbi_725233	uncharacterized LOC725233
MSTRG.8352.1	1.18320287061243	0.0207675044461743	0.614149887048035	MSTRG.8352	--
MSTRG.14784.1	1.17758506226511	0.0315100430792567	0.786041229682543	ncbi_102655145	--
XR_003305954.1	1.16212731071876	0.0314478413324653	0.786041229682543	ncbi_100577428	uncharacterized LOC100577428%2C transcript variant X1
XR_003304353.1	1.15164738197976	0.00372899706176301	0.328080340726447	ncbi_113218641	uncharacterized LOC113218641
MSTRG.9263.1	1.1468217212493	0.0331423964398292	0.80148681335438	MSTRG.9263	--
MSTRG.12341.2	1.14466707141055	8.00055876834908e-05	0.0429096635275789	ncbi_113219121	--
MSTRG.6678.1	1.1429954701153	0.0408511050581465	0.848526633343423	MSTRG.6678	--
MSTRG.13593.1	1.1417461969966	0.0475968177214176	0.908146986120882	MSTRG.13593	--
MSTRG.11306.1	1.14049672253526	0.0288187792498824	0.753974240862777	MSTRG.11306	--
XR_003305894.1	1.13584732505401	0.0208021085591333	0.614149887048035	ncbi_113219162	uncharacterized LOC113219162
NR_003567.1	1.13172206239638	0.00302818163018201	0.304521515185178	ncbi_100049572	Ks-1 non-coding nuclear RNA
MSTRG.7870.2	1.12768119983273	0.0314136228091398	0.786041229682543	MSTRG.7870	--
MSTRG.12727.7	1.12414199281229	0.0261950616567409	0.733006160099064	ncbi_408374	--
MSTRG.1542.2	1.12356388183907	0.00562389115605896	0.395558815064119	MSTRG.1542	--
XR_003305155.1	1.10597343546419	0.0443778250182236	0.883787951181959	ncbi_102656765	uncharacterized LOC102656765%2C transcript variant X3
XR_003304190.1	1.09506846081918	0.0197620880223399	0.611484608229708	ncbi_107966102	uncharacterized LOC107966102%2C transcript variant X1
MSTRG.3294.2	1.09167188866436	0.0103048084048968	0.458595675652918	MSTRG.3294	--
MSTRG.14534.7	1.0809666035722	6.48445182909436e-10	1.04334829930128e-06	ncbi_724047	--
MSTRG.10903.1	1.0676823292519	0.00284337145939328	0.304521515185178	ncbi_726017	--
XR_001704393.2	1.06727224937026	0.000428782312434439	0.0985586772438589	ncbi_107965036	uncharacterized LOC107965036
XR_001704438.2	1.06098161776276	0.0391290247670284	0.839448011335315	ncbi_102654569	uncharacterized LOC102654569%2C transcript variant X1
XR_001706524.2	1.05610958458129	0.000701377334310725	0.125390681211773	ncbi_107966102	uncharacterized LOC107966102%2C transcript variant X2
MSTRG.14999.1	1.04634786326925	0.0010022756765467	0.15358681557749	ncbi_113219267	--
XR_001703437.2	1.04450310152644	0.0102162614143981	0.458595675652918	ncbi_107964610	uncharacterized LOC107964610
MSTRG.4344.2	1.03877123641647	0.00599372418545608	0.395558815064119	ncbi_113218557	--
MSTRG.10347.2	1.03697095276319	0.0100628392727853	0.458595675652918	MSTRG.10347	--
MSTRG.2816.1	1.03152622434442	0.00965159601463483	0.458595675652918	ncbi_102653599	--
MSTRG.9576.1	1.02940692455319	0.029833976670113	0.774239813906641	ncbi_113218980	--
MSTRG.14534.9	1.02695392012624	3.15617645913969e-07	0.000225533679417874	ncbi_724047	--
MSTRG.12578.1	1.02581549976929	0.0103185763165402	0.458595675652918	MSTRG.12578	--
MSTRG.6808.1	1.02566211989827	0.0440570721757634	0.883787951181959	ncbi_724172	--
XR_003306559.1	1.02499762689866	0.00754282734042766	0.424227404144151	ncbi_102654200	uncharacterized LOC102654200
MSTRG.2678.3	1.01985035283599	0.0230599292975955	0.662561182854127	ncbi_107966099	--
MSTRG.12435.1	1.01671739494493	0.012831496578283	0.500809120240604	ncbi_725352	--
MSTRG.9773.4	1.01353939899844	0.0012991619044432	0.190031954931737	ncbi_552340	--
XR_001706438.2	1.00971161977337	0.0473879687814278	0.908146986120882	ncbi_107966045	uncharacterized LOC107966045
MSTRG.12519.15	1.00475815286228	0.0049144898113777	0.393254297652126	ncbi_410353	--
MSTRG.9171.1	0.999678149459708	0.0158047573666702	0.538428713110847	MSTRG.9171	--
XR_411132.3	0.997350383500601	0.000143779496125016	0.0578353023162875	ncbi_102653599	uncharacterized LOC102653599%2C transcript variant X2
MSTRG.1097.1	0.994095476855368	0.0110936469395703	0.475991411353829	ncbi_410035	--
XR_003304193.1	0.982561526046983	0.00938413091714745	0.458595675652918	ncbi_113218601	uncharacterized LOC113218601
MSTRG.3759.1	0.961515252719677	0.013704600567139	0.506912696839694	ncbi_725698	--
MSTRG.766.1	0.946073947874539	0.0104713538714903	0.458595675652918	ncbi_410732	--
MSTRG.9159.1	0.945448874077679	0.0366931684740235	0.808058047862881	ncbi_413051	--
MSTRG.8950.15	0.942299021984802	0.0312634278406153	0.786041229682543	ncbi_113218927	--
MSTRG.14739.1	0.93971280916565	0.0354379811072313	0.806301344250536	MSTRG.14739	--
MSTRG.6466.1	0.936516008797018	0.0421954235431188	0.859397930137699	ncbi_113218564	--
MSTRG.766.2	0.93612762694022	0.00203412956992635	0.251762652154731	ncbi_410732	--
MSTRG.879.2	0.928306259837727	0.0155717346053247	0.538428713110847	ncbi_551385	--
XR_003304318.1	0.920553013367508	0.0122270025192835	0.498196309640685	ncbi_100577216	uncharacterized LOC100577216%2C transcript variant X26
MSTRG.4739.1	0.895979505138347	0.0183371715313821	0.580219611833613	ncbi_102654975	--
MSTRG.4139.1	0.893491729671442	0.0242367442221515	0.690210999175961	MSTRG.4139	--
MSTRG.3385.1	0.890046020097408	0.0383882781812152	0.829083752933897	ncbi_102653875	--
MSTRG.3761.1	0.888092625149715	0.0129051199263958	0.500809120240604	MSTRG.3761	--
MSTRG.1542.3	0.886467984759948	0.0213743882017011	0.61966469579346	MSTRG.1542	--
MSTRG.8599.1	0.885136628660497	0.0202257327707382	0.614022717511655	ncbi_100578698	--
MSTRG.15784.1	0.88070559951726	0.0132053969043518	0.500809120240604	ncbi_113219358	--
MSTRG.3215.1	0.876699316557098	0.016115901594385	0.54021845136178	ncbi_409422	--
XR_001705523.2	0.876463936877215	0.000505910499383763	0.103435125487023	ncbi_100577945	furin-like protease 1%2C transcript variant X6
MSTRG.10344.1	0.847522993824265	0.0142332521629839	0.514636016409912	MSTRG.10344	--
MSTRG.14739.2	0.841796240567453	0.0354474229311731	0.806301344250536	MSTRG.14739	--
MSTRG.9940.38	0.819017800907988	0.0171699148438972	0.563803938445523	ncbi_725336	--
XR_411275.3	0.739175813629183	0.00393578443103995	0.333298797344383	ncbi_102656130	uncharacterized LOC102656130
XR_001702285.2	0.736898631273654	0.00626895573905223	0.395558815064119	ncbi_107964104	uncharacterized LOC107964104
MSTRG.6182.3	0.707065868427311	0.0353663315078278	0.806301344250536	ncbi_100049571	--
MSTRG.6100.1	0.691286752971806	0.00529150516383088	0.395558815064119	MSTRG.6100	--
XR_001702350.2	1.59551	0.0280613097710496	0.752510790360314	ncbi_102654462	uncharacterized LOC102654462%2C transcript variant X3
MSTRG.4056.2	1.36223	0.0471502631807472	0.908146986120882	ncbi_724970	--
XR_001702082.2	-0.621985	0.0493523108348648	0.912734116474684	ncbi_107964028	uncharacterized LOC107964028
MSTRG.15430.1	-0.823852	0.0249418948740029	0.704061558811767	ncbi_726935	--
MSTRG.11345.1	-2.25271	0.000546425460932069	0.103435125487023	ncbi_551486	--
XR_003305022.1	-3.627	0.0183910504683122	0.580219611833613	ncbi_100576599	uncharacterized LOC100576599%2C transcript variant X3
XR_003306348.1	-7.09452	0.0271126408788307	0.742342090084757	ncbi_100579059	uncharacterized LOC100579059%2C transcript variant X9
XR_003304779.1	-8.21432	0.0025675245900267	0.295081933239498	ncbi_102653613	uncharacterized LOC102653613%2C transcript variant X11
XR_003305100.1	-8.40088	0.00813969815066135	0.436559144147137	ncbi_100576478	uncharacterized LOC100576478%2C transcript variant X4
XR_410504.3	-8.99624	0.00349980350689838	0.322963418074916	ncbi_102656315	uncharacterized LOC102656315%2C transcript variant X4
XR_001703712.2	-10.6294	2.7093784628469e-10	8.71877989344133e-07	ncbi_100577307	uncharacterized LOC100577307%2C transcript variant X1
MSTRG.2536.33	-10.9651	0.0476932382394124	0.908146986120882	MSTRG.2536	--
