# Supplementary material for: Role of Long Non-Coding RNAs in Food Wanting of Apis Mellifera
Source: Insects. 2025 Nov 28;16(12):1214. doi: 10.3390/insects16121214 (PMC12734153; doi:10.3390/insects16121214)
Supplement: Supplementary file 1 [file insects-16-01214-s001.zip › Supplementary Materials/Table S5.xls]

## Sheet: lncRNA-mRNA.all.ceRNA.xls (10)
Table S5. Detailed interactions within the ceRNA network: DElncRNAs, DEmiRNAs, and their target gene Ddc
ncRNA_ID	mRNA_ID	miRNA_ID	hyper_test_p	corr	miRNA_NUM(both)(65)	miRNA_ID(both)	Symbol	Description	KEGG_A_class	KEGG_B_class	Pathway	K_ID	GO Component	GO Function	GO Process	TF_family
MSTRG.10347.2	ncbi_410638	ame-miR-375-3p	0.00139154	0.903825444164871	4	ame-miR-375-3p|miR-375-y|miR-375-z|miR-8-y	Ddc	PREDICTED: aromatic-L-amino-acid decarboxylase [Apis mellifera]	Metabolism;Human Diseases;Organismal Systems;Organismal Systems;Human Diseases;Human Diseases;Metabolism;Metabolism;Metabolism	Global and overview maps;Substance dependence;Nervous system;Nervous system;Substance dependence;Substance dependence;Amino acid metabolism;Amino acid metabolism;Amino acid metabolism	ko01100//Metabolic pathways;ko05034//Alcoholism;ko04728//Dopaminergic synapse;ko04726//Serotonergic synapse;ko05031//Amphetamine addiction;ko05030//Cocaine addiction;ko00380//Tryptophan metabolism;ko00350//Tyrosine metabolism;ko00360//Phenylalanine metabolism	K01593;K01593;K01593;K01593;K01593;K01593;K01593;K01593;K01593	GO:0005575//cellular_component;GO:0005622//intracellular;GO:0005623//cell;GO:0005737//cytoplasm;GO:0005829//cytosol;GO:0008021//synaptic vesicle;GO:0012505//endomembrane system;GO:0030133//transport vesicle;GO:0030424//axon;GO:0031410//cytoplasmic vesicle;GO:0031982//vesicle;GO:0036477//somatodendritic compartment;GO:0042995//cell projection;GO:0043005//neuron projection;GO:0043025//neuronal cell…	GO:0003674//molecular_function;GO:0003824//catalytic activity;GO:0004058//aromatic-L-amino-acid decarboxylase activity;GO:0004837//tyrosine decarboxylase activity;GO:0005488//binding;GO:0005515//protein binding;GO:0008144//drug binding;GO:0016597//amino acid binding;GO:0016829//lyase activity;GO:0016830//carbon-carbon lyase activity;GO:0016831//carboxy-lyase activity;GO:0019842//vitamin binding;G…	GO:0000003//reproduction;GO:0001505//regulation of neurotransmitter levels;GO:0003008//system process;GO:0006082//organic acid metabolic process;GO:0006520//cellular amino acid metabolic process;GO:0006568//tryptophan metabolic process;GO:0006570//tyrosine metabolic process;GO:0006572//tyrosine catabolic process;GO:0006576//cellular biogenic amine metabolic process;GO:0006584//catecholamine metab…	--
MSTRG.10347.2	ncbi_410638	miR-375-y	0.00139154	0.903825444164871	4	ame-miR-375-3p|miR-375-y|miR-375-z|miR-8-y	Ddc	PREDICTED: aromatic-L-amino-acid decarboxylase [Apis mellifera]	Metabolism;Human Diseases;Organismal Systems;Organismal Systems;Human Diseases;Human Diseases;Metabolism;Metabolism;Metabolism	Global and overview maps;Substance dependence;Nervous system;Nervous system;Substance dependence;Substance dependence;Amino acid metabolism;Amino acid metabolism;Amino acid metabolism	ko01100//Metabolic pathways;ko05034//Alcoholism;ko04728//Dopaminergic synapse;ko04726//Serotonergic synapse;ko05031//Amphetamine addiction;ko05030//Cocaine addiction;ko00380//Tryptophan metabolism;ko00350//Tyrosine metabolism;ko00360//Phenylalanine metabolism	K01593;K01593;K01593;K01593;K01593;K01593;K01593;K01593;K01593	GO:0005575//cellular_component;GO:0005622//intracellular;GO:0005623//cell;GO:0005737//cytoplasm;GO:0005829//cytosol;GO:0008021//synaptic vesicle;GO:0012505//endomembrane system;GO:0030133//transport vesicle;GO:0030424//axon;GO:0031410//cytoplasmic vesicle;GO:0031982//vesicle;GO:0036477//somatodendritic compartment;GO:0042995//cell projection;GO:0043005//neuron projection;GO:0043025//neuronal cell…	GO:0003674//molecular_function;GO:0003824//catalytic activity;GO:0004058//aromatic-L-amino-acid decarboxylase activity;GO:0004837//tyrosine decarboxylase activity;GO:0005488//binding;GO:0005515//protein binding;GO:0008144//drug binding;GO:0016597//amino acid binding;GO:0016829//lyase activity;GO:0016830//carbon-carbon lyase activity;GO:0016831//carboxy-lyase activity;GO:0019842//vitamin binding;G…	GO:0000003//reproduction;GO:0001505//regulation of neurotransmitter levels;GO:0003008//system process;GO:0006082//organic acid metabolic process;GO:0006520//cellular amino acid metabolic process;GO:0006568//tryptophan metabolic process;GO:0006570//tyrosine metabolic process;GO:0006572//tyrosine catabolic process;GO:0006576//cellular biogenic amine metabolic process;GO:0006584//catecholamine metab…	--
MSTRG.10347.2	ncbi_410638	miR-375-z	0.00139154	0.903825444164871	4	ame-miR-375-3p|miR-375-y|miR-375-z|miR-8-y	Ddc	PREDICTED: aromatic-L-amino-acid decarboxylase [Apis mellifera]	Metabolism;Human Diseases;Organismal Systems;Organismal Systems;Human Diseases;Human Diseases;Metabolism;Metabolism;Metabolism	Global and overview maps;Substance dependence;Nervous system;Nervous system;Substance dependence;Substance dependence;Amino acid metabolism;Amino acid metabolism;Amino acid metabolism	ko01100//Metabolic pathways;ko05034//Alcoholism;ko04728//Dopaminergic synapse;ko04726//Serotonergic synapse;ko05031//Amphetamine addiction;ko05030//Cocaine addiction;ko00380//Tryptophan metabolism;ko00350//Tyrosine metabolism;ko00360//Phenylalanine metabolism	K01593;K01593;K01593;K01593;K01593;K01593;K01593;K01593;K01593	GO:0005575//cellular_component;GO:0005622//intracellular;GO:0005623//cell;GO:0005737//cytoplasm;GO:0005829//cytosol;GO:0008021//synaptic vesicle;GO:0012505//endomembrane system;GO:0030133//transport vesicle;GO:0030424//axon;GO:0031410//cytoplasmic vesicle;GO:0031982//vesicle;GO:0036477//somatodendritic compartment;GO:0042995//cell projection;GO:0043005//neuron projection;GO:0043025//neuronal cell…	GO:0003674//molecular_function;GO:0003824//catalytic activity;GO:0004058//aromatic-L-amino-acid decarboxylase activity;GO:0004837//tyrosine decarboxylase activity;GO:0005488//binding;GO:0005515//protein binding;GO:0008144//drug binding;GO:0016597//amino acid binding;GO:0016829//lyase activity;GO:0016830//carbon-carbon lyase activity;GO:0016831//carboxy-lyase activity;GO:0019842//vitamin binding;G…	GO:0000003//reproduction;GO:0001505//regulation of neurotransmitter levels;GO:0003008//system process;GO:0006082//organic acid metabolic process;GO:0006520//cellular amino acid metabolic process;GO:0006568//tryptophan metabolic process;GO:0006570//tyrosine metabolic process;GO:0006572//tyrosine catabolic process;GO:0006576//cellular biogenic amine metabolic process;GO:0006584//catecholamine metab…	--
MSTRG.10347.2	ncbi_410638	miR-8-y	0.00139154	0.903825444164871	4	ame-miR-375-3p|miR-375-y|miR-375-z|miR-8-y	Ddc	PREDICTED: aromatic-L-amino-acid decarboxylase [Apis mellifera]	Metabolism;Human Diseases;Organismal Systems;Organismal Systems;Human Diseases;Human Diseases;Metabolism;Metabolism;Metabolism	Global and overview maps;Substance dependence;Nervous system;Nervous system;Substance dependence;Substance dependence;Amino acid metabolism;Amino acid metabolism;Amino acid metabolism	ko01100//Metabolic pathways;ko05034//Alcoholism;ko04728//Dopaminergic synapse;ko04726//Serotonergic synapse;ko05031//Amphetamine addiction;ko05030//Cocaine addiction;ko00380//Tryptophan metabolism;ko00350//Tyrosine metabolism;ko00360//Phenylalanine metabolism	K01593;K01593;K01593;K01593;K01593;K01593;K01593;K01593;K01593	GO:0005575//cellular_component;GO:0005622//intracellular;GO:0005623//cell;GO:0005737//cytoplasm;GO:0005829//cytosol;GO:0008021//synaptic vesicle;GO:0012505//endomembrane system;GO:0030133//transport vesicle;GO:0030424//axon;GO:0031410//cytoplasmic vesicle;GO:0031982//vesicle;GO:0036477//somatodendritic compartment;GO:0042995//cell projection;GO:0043005//neuron projection;GO:0043025//neuronal cell…	GO:0003674//molecular_function;GO:0003824//catalytic activity;GO:0004058//aromatic-L-amino-acid decarboxylase activity;GO:0004837//tyrosine decarboxylase activity;GO:0005488//binding;GO:0005515//protein binding;GO:0008144//drug binding;GO:0016597//amino acid binding;GO:0016829//lyase activity;GO:0016830//carbon-carbon lyase activity;GO:0016831//carboxy-lyase activity;GO:0019842//vitamin binding;G…	GO:0000003//reproduction;GO:0001505//regulation of neurotransmitter levels;GO:0003008//system process;GO:0006082//organic acid metabolic process;GO:0006520//cellular amino acid metabolic process;GO:0006568//tryptophan metabolic process;GO:0006570//tyrosine metabolic process;GO:0006572//tyrosine catabolic process;GO:0006576//cellular biogenic amine metabolic process;GO:0006584//catecholamine metab…	--
MSTRG.12435.1	ncbi_410638	ame-miR-375-3p	3.635643e-05	0.978028604602214	6	ame-miR-375-3p|miR-200-y|miR-306-x|miR-375-y|miR-375-z|miR-8-y	Ddc	PREDICTED: aromatic-L-amino-acid decarboxylase [Apis mellifera]	Metabolism;Human Diseases;Organismal Systems;Organismal Systems;Human Diseases;Human Diseases;Metabolism;Metabolism;Metabolism	Global and overview maps;Substance dependence;Nervous system;Nervous system;Substance dependence;Substance dependence;Amino acid metabolism;Amino acid metabolism;Amino acid metabolism	ko01100//Metabolic pathways;ko05034//Alcoholism;ko04728//Dopaminergic synapse;ko04726//Serotonergic synapse;ko05031//Amphetamine addiction;ko05030//Cocaine addiction;ko00380//Tryptophan metabolism;ko00350//Tyrosine metabolism;ko00360//Phenylalanine metabolism	K01593;K01593;K01593;K01593;K01593;K01593;K01593;K01593;K01593	GO:0005575//cellular_component;GO:0005622//intracellular;GO:0005623//cell;GO:0005737//cytoplasm;GO:0005829//cytosol;GO:0008021//synaptic vesicle;GO:0012505//endomembrane system;GO:0030133//transport vesicle;GO:0030424//axon;GO:0031410//cytoplasmic vesicle;GO:0031982//vesicle;GO:0036477//somatodendritic compartment;GO:0042995//cell projection;GO:0043005//neuron projection;GO:0043025//neuronal cell…	GO:0003674//molecular_function;GO:0003824//catalytic activity;GO:0004058//aromatic-L-amino-acid decarboxylase activity;GO:0004837//tyrosine decarboxylase activity;GO:0005488//binding;GO:0005515//protein binding;GO:0008144//drug binding;GO:0016597//amino acid binding;GO:0016829//lyase activity;GO:0016830//carbon-carbon lyase activity;GO:0016831//carboxy-lyase activity;GO:0019842//vitamin binding;G…	GO:0000003//reproduction;GO:0001505//regulation of neurotransmitter levels;GO:0003008//system process;GO:0006082//organic acid metabolic process;GO:0006520//cellular amino acid metabolic process;GO:0006568//tryptophan metabolic process;GO:0006570//tyrosine metabolic process;GO:0006572//tyrosine catabolic process;GO:0006576//cellular biogenic amine metabolic process;GO:0006584//catecholamine metab…	--
MSTRG.12435.1	ncbi_410638	miR-200-y	3.635643e-05	0.978028604602214	6	ame-miR-375-3p|miR-200-y|miR-306-x|miR-375-y|miR-375-z|miR-8-y	Ddc	PREDICTED: aromatic-L-amino-acid decarboxylase [Apis mellifera]	Metabolism;Human Diseases;Organismal Systems;Organismal Systems;Human Diseases;Human Diseases;Metabolism;Metabolism;Metabolism	Global and overview maps;Substance dependence;Nervous system;Nervous system;Substance dependence;Substance dependence;Amino acid metabolism;Amino acid metabolism;Amino acid metabolism	ko01100//Metabolic pathways;ko05034//Alcoholism;ko04728//Dopaminergic synapse;ko04726//Serotonergic synapse;ko05031//Amphetamine addiction;ko05030//Cocaine addiction;ko00380//Tryptophan metabolism;ko00350//Tyrosine metabolism;ko00360//Phenylalanine metabolism	K01593;K01593;K01593;K01593;K01593;K01593;K01593;K01593;K01593	GO:0005575//cellular_component;GO:0005622//intracellular;GO:0005623//cell;GO:0005737//cytoplasm;GO:0005829//cytosol;GO:0008021//synaptic vesicle;GO:0012505//endomembrane system;GO:0030133//transport vesicle;GO:0030424//axon;GO:0031410//cytoplasmic vesicle;GO:0031982//vesicle;GO:0036477//somatodendritic compartment;GO:0042995//cell projection;GO:0043005//neuron projection;GO:0043025//neuronal cell…	GO:0003674//molecular_function;GO:0003824//catalytic activity;GO:0004058//aromatic-L-amino-acid decarboxylase activity;GO:0004837//tyrosine decarboxylase activity;GO:0005488//binding;GO:0005515//protein binding;GO:0008144//drug binding;GO:0016597//amino acid binding;GO:0016829//lyase activity;GO:0016830//carbon-carbon lyase activity;GO:0016831//carboxy-lyase activity;GO:0019842//vitamin binding;G…	GO:0000003//reproduction;GO:0001505//regulation of neurotransmitter levels;GO:0003008//system process;GO:0006082//organic acid metabolic process;GO:0006520//cellular amino acid metabolic process;GO:0006568//tryptophan metabolic process;GO:0006570//tyrosine metabolic process;GO:0006572//tyrosine catabolic process;GO:0006576//cellular biogenic amine metabolic process;GO:0006584//catecholamine metab…	--
MSTRG.12435.1	ncbi_410638	miR-306-x	3.635643e-05	0.978028604602214	6	ame-miR-375-3p|miR-200-y|miR-306-x|miR-375-y|miR-375-z|miR-8-y	Ddc	PREDICTED: aromatic-L-amino-acid decarboxylase [Apis mellifera]	Metabolism;Human Diseases;Organismal Systems;Organismal Systems;Human Diseases;Human Diseases;Metabolism;Metabolism;Metabolism	Global and overview maps;Substance dependence;Nervous system;Nervous system;Substance dependence;Substance dependence;Amino acid metabolism;Amino acid metabolism;Amino acid metabolism	ko01100//Metabolic pathways;ko05034//Alcoholism;ko04728//Dopaminergic synapse;ko04726//Serotonergic synapse;ko05031//Amphetamine addiction;ko05030//Cocaine addiction;ko00380//Tryptophan metabolism;ko00350//Tyrosine metabolism;ko00360//Phenylalanine metabolism	K01593;K01593;K01593;K01593;K01593;K01593;K01593;K01593;K01593	GO:0005575//cellular_component;GO:0005622//intracellular;GO:0005623//cell;GO:0005737//cytoplasm;GO:0005829//cytosol;GO:0008021//synaptic vesicle;GO:0012505//endomembrane system;GO:0030133//transport vesicle;GO:0030424//axon;GO:0031410//cytoplasmic vesicle;GO:0031982//vesicle;GO:0036477//somatodendritic compartment;GO:0042995//cell projection;GO:0043005//neuron projection;GO:0043025//neuronal cell…	GO:0003674//molecular_function;GO:0003824//catalytic activity;GO:0004058//aromatic-L-amino-acid decarboxylase activity;GO:0004837//tyrosine decarboxylase activity;GO:0005488//binding;GO:0005515//protein binding;GO:0008144//drug binding;GO:0016597//amino acid binding;GO:0016829//lyase activity;GO:0016830//carbon-carbon lyase activity;GO:0016831//carboxy-lyase activity;GO:0019842//vitamin binding;G…	GO:0000003//reproduction;GO:0001505//regulation of neurotransmitter levels;GO:0003008//system process;GO:0006082//organic acid metabolic process;GO:0006520//cellular amino acid metabolic process;GO:0006568//tryptophan metabolic process;GO:0006570//tyrosine metabolic process;GO:0006572//tyrosine catabolic process;GO:0006576//cellular biogenic amine metabolic process;GO:0006584//catecholamine metab…	--
MSTRG.12435.1	ncbi_410638	miR-375-y	3.635643e-05	0.978028604602214	6	ame-miR-375-3p|miR-200-y|miR-306-x|miR-375-y|miR-375-z|miR-8-y	Ddc	PREDICTED: aromatic-L-amino-acid decarboxylase [Apis mellifera]	Metabolism;Human Diseases;Organismal Systems;Organismal Systems;Human Diseases;Human Diseases;Metabolism;Metabolism;Metabolism	Global and overview maps;Substance dependence;Nervous system;Nervous system;Substance dependence;Substance dependence;Amino acid metabolism;Amino acid metabolism;Amino acid metabolism	ko01100//Metabolic pathways;ko05034//Alcoholism;ko04728//Dopaminergic synapse;ko04726//Serotonergic synapse;ko05031//Amphetamine addiction;ko05030//Cocaine addiction;ko00380//Tryptophan metabolism;ko00350//Tyrosine metabolism;ko00360//Phenylalanine metabolism	K01593;K01593;K01593;K01593;K01593;K01593;K01593;K01593;K01593	GO:0005575//cellular_component;GO:0005622//intracellular;GO:0005623//cell;GO:0005737//cytoplasm;GO:0005829//cytosol;GO:0008021//synaptic vesicle;GO:0012505//endomembrane system;GO:0030133//transport vesicle;GO:0030424//axon;GO:0031410//cytoplasmic vesicle;GO:0031982//vesicle;GO:0036477//somatodendritic compartment;GO:0042995//cell projection;GO:0043005//neuron projection;GO:0043025//neuronal cell…	GO:0003674//molecular_function;GO:0003824//catalytic activity;GO:0004058//aromatic-L-amino-acid decarboxylase activity;GO:0004837//tyrosine decarboxylase activity;GO:0005488//binding;GO:0005515//protein binding;GO:0008144//drug binding;GO:0016597//amino acid binding;GO:0016829//lyase activity;GO:0016830//carbon-carbon lyase activity;GO:0016831//carboxy-lyase activity;GO:0019842//vitamin binding;G…	GO:0000003//reproduction;GO:0001505//regulation of neurotransmitter levels;GO:0003008//system process;GO:0006082//organic acid metabolic process;GO:0006520//cellular amino acid metabolic process;GO:0006568//tryptophan metabolic process;GO:0006570//tyrosine metabolic process;GO:0006572//tyrosine catabolic process;GO:0006576//cellular biogenic amine metabolic process;GO:0006584//catecholamine metab…	--
MSTRG.12435.1	ncbi_410638	miR-375-z	3.635643e-05	0.978028604602214	6	ame-miR-375-3p|miR-200-y|miR-306-x|miR-375-y|miR-375-z|miR-8-y	Ddc	PREDICTED: aromatic-L-amino-acid decarboxylase [Apis mellifera]	Metabolism;Human Diseases;Organismal Systems;Organismal Systems;Human Diseases;Human Diseases;Metabolism;Metabolism;Metabolism	Global and overview maps;Substance dependence;Nervous system;Nervous system;Substance dependence;Substance dependence;Amino acid metabolism;Amino acid metabolism;Amino acid metabolism	ko01100//Metabolic pathways;ko05034//Alcoholism;ko04728//Dopaminergic synapse;ko04726//Serotonergic synapse;ko05031//Amphetamine addiction;ko05030//Cocaine addiction;ko00380//Tryptophan metabolism;ko00350//Tyrosine metabolism;ko00360//Phenylalanine metabolism	K01593;K01593;K01593;K01593;K01593;K01593;K01593;K01593;K01593	GO:0005575//cellular_component;GO:0005622//intracellular;GO:0005623//cell;GO:0005737//cytoplasm;GO:0005829//cytosol;GO:0008021//synaptic vesicle;GO:0012505//endomembrane system;GO:0030133//transport vesicle;GO:0030424//axon;GO:0031410//cytoplasmic vesicle;GO:0031982//vesicle;GO:0036477//somatodendritic compartment;GO:0042995//cell projection;GO:0043005//neuron projection;GO:0043025//neuronal cell…	GO:0003674//molecular_function;GO:0003824//catalytic activity;GO:0004058//aromatic-L-amino-acid decarboxylase activity;GO:0004837//tyrosine decarboxylase activity;GO:0005488//binding;GO:0005515//protein binding;GO:0008144//drug binding;GO:0016597//amino acid binding;GO:0016829//lyase activity;GO:0016830//carbon-carbon lyase activity;GO:0016831//carboxy-lyase activity;GO:0019842//vitamin binding;G…	GO:0000003//reproduction;GO:0001505//regulation of neurotransmitter levels;GO:0003008//system process;GO:0006082//organic acid metabolic process;GO:0006520//cellular amino acid metabolic process;GO:0006568//tryptophan metabolic process;GO:0006570//tyrosine metabolic process;GO:0006572//tyrosine catabolic process;GO:0006576//cellular biogenic amine metabolic process;GO:0006584//catecholamine metab…	--
MSTRG.12435.1	ncbi_410638	miR-8-y	3.635643e-05	0.978028604602214	6	ame-miR-375-3p|miR-200-y|miR-306-x|miR-375-y|miR-375-z|miR-8-y	Ddc	PREDICTED: aromatic-L-amino-acid decarboxylase [Apis mellifera]	Metabolism;Human Diseases;Organismal Systems;Organismal Systems;Human Diseases;Human Diseases;Metabolism;Metabolism;Metabolism	Global and overview maps;Substance dependence;Nervous system;Nervous system;Substance dependence;Substance dependence;Amino acid metabolism;Amino acid metabolism;Amino acid metabolism	ko01100//Metabolic pathways;ko05034//Alcoholism;ko04728//Dopaminergic synapse;ko04726//Serotonergic synapse;ko05031//Amphetamine addiction;ko05030//Cocaine addiction;ko00380//Tryptophan metabolism;ko00350//Tyrosine metabolism;ko00360//Phenylalanine metabolism	K01593;K01593;K01593;K01593;K01593;K01593;K01593;K01593;K01593	GO:0005575//cellular_component;GO:0005622//intracellular;GO:0005623//cell;GO:0005737//cytoplasm;GO:0005829//cytosol;GO:0008021//synaptic vesicle;GO:0012505//endomembrane system;GO:0030133//transport vesicle;GO:0030424//axon;GO:0031410//cytoplasmic vesicle;GO:0031982//vesicle;GO:0036477//somatodendritic compartment;GO:0042995//cell projection;GO:0043005//neuron projection;GO:0043025//neuronal cell…	GO:0003674//molecular_function;GO:0003824//catalytic activity;GO:0004058//aromatic-L-amino-acid decarboxylase activity;GO:0004837//tyrosine decarboxylase activity;GO:0005488//binding;GO:0005515//protein binding;GO:0008144//drug binding;GO:0016597//amino acid binding;GO:0016829//lyase activity;GO:0016830//carbon-carbon lyase activity;GO:0016831//carboxy-lyase activity;GO:0019842//vitamin binding;G…	GO:0000003//reproduction;GO:0001505//regulation of neurotransmitter levels;GO:0003008//system process;GO:0006082//organic acid metabolic process;GO:0006520//cellular amino acid metabolic process;GO:0006568//tryptophan metabolic process;GO:0006570//tyrosine metabolic process;GO:0006572//tyrosine catabolic process;GO:0006576//cellular biogenic amine metabolic process;GO:0006584//catecholamine metab…	--
MSTRG.12727.7	ncbi_410638	miR-200-y	0.00721154	0.988276824732901	2	miR-200-y|miR-8-y	Ddc	PREDICTED: aromatic-L-amino-acid decarboxylase [Apis mellifera]	Metabolism;Human Diseases;Organismal Systems;Organismal Systems;Human Diseases;Human Diseases;Metabolism;Metabolism;Metabolism	Global and overview maps;Substance dependence;Nervous system;Nervous system;Substance dependence;Substance dependence;Amino acid metabolism;Amino acid metabolism;Amino acid metabolism	ko01100//Metabolic pathways;ko05034//Alcoholism;ko04728//Dopaminergic synapse;ko04726//Serotonergic synapse;ko05031//Amphetamine addiction;ko05030//Cocaine addiction;ko00380//Tryptophan metabolism;ko00350//Tyrosine metabolism;ko00360//Phenylalanine metabolism	K01593;K01593;K01593;K01593;K01593;K01593;K01593;K01593;K01593	GO:0005575//cellular_component;GO:0005622//intracellular;GO:0005623//cell;GO:0005737//cytoplasm;GO:0005829//cytosol;GO:0008021//synaptic vesicle;GO:0012505//endomembrane system;GO:0030133//transport vesicle;GO:0030424//axon;GO:0031410//cytoplasmic vesicle;GO:0031982//vesicle;GO:0036477//somatodendritic compartment;GO:0042995//cell projection;GO:0043005//neuron projection;GO:0043025//neuronal cell…	GO:0003674//molecular_function;GO:0003824//catalytic activity;GO:0004058//aromatic-L-amino-acid decarboxylase activity;GO:0004837//tyrosine decarboxylase activity;GO:0005488//binding;GO:0005515//protein binding;GO:0008144//drug binding;GO:0016597//amino acid binding;GO:0016829//lyase activity;GO:0016830//carbon-carbon lyase activity;GO:0016831//carboxy-lyase activity;GO:0019842//vitamin binding;G…	GO:0000003//reproduction;GO:0001505//regulation of neurotransmitter levels;GO:0003008//system process;GO:0006082//organic acid metabolic process;GO:0006520//cellular amino acid metabolic process;GO:0006568//tryptophan metabolic process;GO:0006570//tyrosine metabolic process;GO:0006572//tyrosine catabolic process;GO:0006576//cellular biogenic amine metabolic process;GO:0006584//catecholamine metab…	--
MSTRG.12727.7	ncbi_410638	miR-8-y	0.00721154	0.988276824732901	2	miR-200-y|miR-8-y	Ddc	PREDICTED: aromatic-L-amino-acid decarboxylase [Apis mellifera]	Metabolism;Human Diseases;Organismal Systems;Organismal Systems;Human Diseases;Human Diseases;Metabolism;Metabolism;Metabolism	Global and overview maps;Substance dependence;Nervous system;Nervous system;Substance dependence;Substance dependence;Amino acid metabolism;Amino acid metabolism;Amino acid metabolism	ko01100//Metabolic pathways;ko05034//Alcoholism;ko04728//Dopaminergic synapse;ko04726//Serotonergic synapse;ko05031//Amphetamine addiction;ko05030//Cocaine addiction;ko00380//Tryptophan metabolism;ko00350//Tyrosine metabolism;ko00360//Phenylalanine metabolism	K01593;K01593;K01593;K01593;K01593;K01593;K01593;K01593;K01593	GO:0005575//cellular_component;GO:0005622//intracellular;GO:0005623//cell;GO:0005737//cytoplasm;GO:0005829//cytosol;GO:0008021//synaptic vesicle;GO:0012505//endomembrane system;GO:0030133//transport vesicle;GO:0030424//axon;GO:0031410//cytoplasmic vesicle;GO:0031982//vesicle;GO:0036477//somatodendritic compartment;GO:0042995//cell projection;GO:0043005//neuron projection;GO:0043025//neuronal cell…	GO:0003674//molecular_function;GO:0003824//catalytic activity;GO:0004058//aromatic-L-amino-acid decarboxylase activity;GO:0004837//tyrosine decarboxylase activity;GO:0005488//binding;GO:0005515//protein binding;GO:0008144//drug binding;GO:0016597//amino acid binding;GO:0016829//lyase activity;GO:0016830//carbon-carbon lyase activity;GO:0016831//carboxy-lyase activity;GO:0019842//vitamin binding;G…	GO:0000003//reproduction;GO:0001505//regulation of neurotransmitter levels;GO:0003008//system process;GO:0006082//organic acid metabolic process;GO:0006520//cellular amino acid metabolic process;GO:0006568//tryptophan metabolic process;GO:0006570//tyrosine metabolic process;GO:0006572//tyrosine catabolic process;GO:0006576//cellular biogenic amine metabolic process;GO:0006584//catecholamine metab…	--
MSTRG.13369.4	ncbi_410638	ame-miR-375-3p	0.00425078	0.954290213994977	3	ame-miR-375-3p|miR-375-y|miR-375-z	Ddc	PREDICTED: aromatic-L-amino-acid decarboxylase [Apis mellifera]	Metabolism;Human Diseases;Organismal Systems;Organismal Systems;Human Diseases;Human Diseases;Metabolism;Metabolism;Metabolism	Global and overview maps;Substance dependence;Nervous system;Nervous system;Substance dependence;Substance dependence;Amino acid metabolism;Amino acid metabolism;Amino acid metabolism	ko01100//Metabolic pathways;ko05034//Alcoholism;ko04728//Dopaminergic synapse;ko04726//Serotonergic synapse;ko05031//Amphetamine addiction;ko05030//Cocaine addiction;ko00380//Tryptophan metabolism;ko00350//Tyrosine metabolism;ko00360//Phenylalanine metabolism	K01593;K01593;K01593;K01593;K01593;K01593;K01593;K01593;K01593	GO:0005575//cellular_component;GO:0005622//intracellular;GO:0005623//cell;GO:0005737//cytoplasm;GO:0005829//cytosol;GO:0008021//synaptic vesicle;GO:0012505//endomembrane system;GO:0030133//transport vesicle;GO:0030424//axon;GO:0031410//cytoplasmic vesicle;GO:0031982//vesicle;GO:0036477//somatodendritic compartment;GO:0042995//cell projection;GO:0043005//neuron projection;GO:0043025//neuronal cell…	GO:0003674//molecular_function;GO:0003824//catalytic activity;GO:0004058//aromatic-L-amino-acid decarboxylase activity;GO:0004837//tyrosine decarboxylase activity;GO:0005488//binding;GO:0005515//protein binding;GO:0008144//drug binding;GO:0016597//amino acid binding;GO:0016829//lyase activity;GO:0016830//carbon-carbon lyase activity;GO:0016831//carboxy-lyase activity;GO:0019842//vitamin binding;G…	GO:0000003//reproduction;GO:0001505//regulation of neurotransmitter levels;GO:0003008//system process;GO:0006082//organic acid metabolic process;GO:0006520//cellular amino acid metabolic process;GO:0006568//tryptophan metabolic process;GO:0006570//tyrosine metabolic process;GO:0006572//tyrosine catabolic process;GO:0006576//cellular biogenic amine metabolic process;GO:0006584//catecholamine metab…	--
MSTRG.13369.4	ncbi_410638	miR-375-y	0.00425078	0.954290213994977	3	ame-miR-375-3p|miR-375-y|miR-375-z	Ddc	PREDICTED: aromatic-L-amino-acid decarboxylase [Apis mellifera]	Metabolism;Human Diseases;Organismal Systems;Organismal Systems;Human Diseases;Human Diseases;Metabolism;Metabolism;Metabolism	Global and overview maps;Substance dependence;Nervous system;Nervous system;Substance dependence;Substance dependence;Amino acid metabolism;Amino acid metabolism;Amino acid metabolism	ko01100//Metabolic pathways;ko05034//Alcoholism;ko04728//Dopaminergic synapse;ko04726//Serotonergic synapse;ko05031//Amphetamine addiction;ko05030//Cocaine addiction;ko00380//Tryptophan metabolism;ko00350//Tyrosine metabolism;ko00360//Phenylalanine metabolism	K01593;K01593;K01593;K01593;K01593;K01593;K01593;K01593;K01593	GO:0005575//cellular_component;GO:0005622//intracellular;GO:0005623//cell;GO:0005737//cytoplasm;GO:0005829//cytosol;GO:0008021//synaptic vesicle;GO:0012505//endomembrane system;GO:0030133//transport vesicle;GO:0030424//axon;GO:0031410//cytoplasmic vesicle;GO:0031982//vesicle;GO:0036477//somatodendritic compartment;GO:0042995//cell projection;GO:0043005//neuron projection;GO:0043025//neuronal cell…	GO:0003674//molecular_function;GO:0003824//catalytic activity;GO:0004058//aromatic-L-amino-acid decarboxylase activity;GO:0004837//tyrosine decarboxylase activity;GO:0005488//binding;GO:0005515//protein binding;GO:0008144//drug binding;GO:0016597//amino acid binding;GO:0016829//lyase activity;GO:0016830//carbon-carbon lyase activity;GO:0016831//carboxy-lyase activity;GO:0019842//vitamin binding;G…	GO:0000003//reproduction;GO:0001505//regulation of neurotransmitter levels;GO:0003008//system process;GO:0006082//organic acid metabolic process;GO:0006520//cellular amino acid metabolic process;GO:0006568//tryptophan metabolic process;GO:0006570//tyrosine metabolic process;GO:0006572//tyrosine catabolic process;GO:0006576//cellular biogenic amine metabolic process;GO:0006584//catecholamine metab…	--
MSTRG.13369.4	ncbi_410638	miR-375-z	0.00425078	0.954290213994977	3	ame-miR-375-3p|miR-375-y|miR-375-z	Ddc	PREDICTED: aromatic-L-amino-acid decarboxylase [Apis mellifera]	Metabolism;Human Diseases;Organismal Systems;Organismal Systems;Human Diseases;Human Diseases;Metabolism;Metabolism;Metabolism	Global and overview maps;Substance dependence;Nervous system;Nervous system;Substance dependence;Substance dependence;Amino acid metabolism;Amino acid metabolism;Amino acid metabolism	ko01100//Metabolic pathways;ko05034//Alcoholism;ko04728//Dopaminergic synapse;ko04726//Serotonergic synapse;ko05031//Amphetamine addiction;ko05030//Cocaine addiction;ko00380//Tryptophan metabolism;ko00350//Tyrosine metabolism;ko00360//Phenylalanine metabolism	K01593;K01593;K01593;K01593;K01593;K01593;K01593;K01593;K01593	GO:0005575//cellular_component;GO:0005622//intracellular;GO:0005623//cell;GO:0005737//cytoplasm;GO:0005829//cytosol;GO:0008021//synaptic vesicle;GO:0012505//endomembrane system;GO:0030133//transport vesicle;GO:0030424//axon;GO:0031410//cytoplasmic vesicle;GO:0031982//vesicle;GO:0036477//somatodendritic compartment;GO:0042995//cell projection;GO:0043005//neuron projection;GO:0043025//neuronal cell…	GO:0003674//molecular_function;GO:0003824//catalytic activity;GO:0004058//aromatic-L-amino-acid decarboxylase activity;GO:0004837//tyrosine decarboxylase activity;GO:0005488//binding;GO:0005515//protein binding;GO:0008144//drug binding;GO:0016597//amino acid binding;GO:0016829//lyase activity;GO:0016830//carbon-carbon lyase activity;GO:0016831//carboxy-lyase activity;GO:0019842//vitamin binding;G…	GO:0000003//reproduction;GO:0001505//regulation of neurotransmitter levels;GO:0003008//system process;GO:0006082//organic acid metabolic process;GO:0006520//cellular amino acid metabolic process;GO:0006568//tryptophan metabolic process;GO:0006570//tyrosine metabolic process;GO:0006572//tyrosine catabolic process;GO:0006576//cellular biogenic amine metabolic process;GO:0006584//catecholamine metab…	--
MSTRG.14739.2	ncbi_410638	ame-miR-375-3p	0.0420601	0.966621565692466	3	ame-miR-375-3p|miR-375-y|miR-375-z	Ddc	PREDICTED: aromatic-L-amino-acid decarboxylase [Apis mellifera]	Metabolism;Human Diseases;Organismal Systems;Organismal Systems;Human Diseases;Human Diseases;Metabolism;Metabolism;Metabolism	Global and overview maps;Substance dependence;Nervous system;Nervous system;Substance dependence;Substance dependence;Amino acid metabolism;Amino acid metabolism;Amino acid metabolism	ko01100//Metabolic pathways;ko05034//Alcoholism;ko04728//Dopaminergic synapse;ko04726//Serotonergic synapse;ko05031//Amphetamine addiction;ko05030//Cocaine addiction;ko00380//Tryptophan metabolism;ko00350//Tyrosine metabolism;ko00360//Phenylalanine metabolism	K01593;K01593;K01593;K01593;K01593;K01593;K01593;K01593;K01593	GO:0005575//cellular_component;GO:0005622//intracellular;GO:0005623//cell;GO:0005737//cytoplasm;GO:0005829//cytosol;GO:0008021//synaptic vesicle;GO:0012505//endomembrane system;GO:0030133//transport vesicle;GO:0030424//axon;GO:0031410//cytoplasmic vesicle;GO:0031982//vesicle;GO:0036477//somatodendritic compartment;GO:0042995//cell projection;GO:0043005//neuron projection;GO:0043025//neuronal cell…	GO:0003674//molecular_function;GO:0003824//catalytic activity;GO:0004058//aromatic-L-amino-acid decarboxylase activity;GO:0004837//tyrosine decarboxylase activity;GO:0005488//binding;GO:0005515//protein binding;GO:0008144//drug binding;GO:0016597//amino acid binding;GO:0016829//lyase activity;GO:0016830//carbon-carbon lyase activity;GO:0016831//carboxy-lyase activity;GO:0019842//vitamin binding;G…	GO:0000003//reproduction;GO:0001505//regulation of neurotransmitter levels;GO:0003008//system process;GO:0006082//organic acid metabolic process;GO:0006520//cellular amino acid metabolic process;GO:0006568//tryptophan metabolic process;GO:0006570//tyrosine metabolic process;GO:0006572//tyrosine catabolic process;GO:0006576//cellular biogenic amine metabolic process;GO:0006584//catecholamine metab…	--
MSTRG.14739.2	ncbi_410638	miR-375-y	0.0420601	0.966621565692466	3	ame-miR-375-3p|miR-375-y|miR-375-z	Ddc	PREDICTED: aromatic-L-amino-acid decarboxylase [Apis mellifera]	Metabolism;Human Diseases;Organismal Systems;Organismal Systems;Human Diseases;Human Diseases;Metabolism;Metabolism;Metabolism	Global and overview maps;Substance dependence;Nervous system;Nervous system;Substance dependence;Substance dependence;Amino acid metabolism;Amino acid metabolism;Amino acid metabolism	ko01100//Metabolic pathways;ko05034//Alcoholism;ko04728//Dopaminergic synapse;ko04726//Serotonergic synapse;ko05031//Amphetamine addiction;ko05030//Cocaine addiction;ko00380//Tryptophan metabolism;ko00350//Tyrosine metabolism;ko00360//Phenylalanine metabolism	K01593;K01593;K01593;K01593;K01593;K01593;K01593;K01593;K01593	GO:0005575//cellular_component;GO:0005622//intracellular;GO:0005623//cell;GO:0005737//cytoplasm;GO:0005829//cytosol;GO:0008021//synaptic vesicle;GO:0012505//endomembrane system;GO:0030133//transport vesicle;GO:0030424//axon;GO:0031410//cytoplasmic vesicle;GO:0031982//vesicle;GO:0036477//somatodendritic compartment;GO:0042995//cell projection;GO:0043005//neuron projection;GO:0043025//neuronal cell…	GO:0003674//molecular_function;GO:0003824//catalytic activity;GO:0004058//aromatic-L-amino-acid decarboxylase activity;GO:0004837//tyrosine decarboxylase activity;GO:0005488//binding;GO:0005515//protein binding;GO:0008144//drug binding;GO:0016597//amino acid binding;GO:0016829//lyase activity;GO:0016830//carbon-carbon lyase activity;GO:0016831//carboxy-lyase activity;GO:0019842//vitamin binding;G…	GO:0000003//reproduction;GO:0001505//regulation of neurotransmitter levels;GO:0003008//system process;GO:0006082//organic acid metabolic process;GO:0006520//cellular amino acid metabolic process;GO:0006568//tryptophan metabolic process;GO:0006570//tyrosine metabolic process;GO:0006572//tyrosine catabolic process;GO:0006576//cellular biogenic amine metabolic process;GO:0006584//catecholamine metab…	--
MSTRG.14739.2	ncbi_410638	miR-375-z	0.0420601	0.966621565692466	3	ame-miR-375-3p|miR-375-y|miR-375-z	Ddc	PREDICTED: aromatic-L-amino-acid decarboxylase [Apis mellifera]	Metabolism;Human Diseases;Organismal Systems;Organismal Systems;Human Diseases;Human Diseases;Metabolism;Metabolism;Metabolism	Global and overview maps;Substance dependence;Nervous system;Nervous system;Substance dependence;Substance dependence;Amino acid metabolism;Amino acid metabolism;Amino acid metabolism	ko01100//Metabolic pathways;ko05034//Alcoholism;ko04728//Dopaminergic synapse;ko04726//Serotonergic synapse;ko05031//Amphetamine addiction;ko05030//Cocaine addiction;ko00380//Tryptophan metabolism;ko00350//Tyrosine metabolism;ko00360//Phenylalanine metabolism	K01593;K01593;K01593;K01593;K01593;K01593;K01593;K01593;K01593	GO:0005575//cellular_component;GO:0005622//intracellular;GO:0005623//cell;GO:0005737//cytoplasm;GO:0005829//cytosol;GO:0008021//synaptic vesicle;GO:0012505//endomembrane system;GO:0030133//transport vesicle;GO:0030424//axon;GO:0031410//cytoplasmic vesicle;GO:0031982//vesicle;GO:0036477//somatodendritic compartment;GO:0042995//cell projection;GO:0043005//neuron projection;GO:0043025//neuronal cell…	GO:0003674//molecular_function;GO:0003824//catalytic activity;GO:0004058//aromatic-L-amino-acid decarboxylase activity;GO:0004837//tyrosine decarboxylase activity;GO:0005488//binding;GO:0005515//protein binding;GO:0008144//drug binding;GO:0016597//amino acid binding;GO:0016829//lyase activity;GO:0016830//carbon-carbon lyase activity;GO:0016831//carboxy-lyase activity;GO:0019842//vitamin binding;G…	GO:0000003//reproduction;GO:0001505//regulation of neurotransmitter levels;GO:0003008//system process;GO:0006082//organic acid metabolic process;GO:0006520//cellular amino acid metabolic process;GO:0006568//tryptophan metabolic process;GO:0006570//tyrosine metabolic process;GO:0006572//tyrosine catabolic process;GO:0006576//cellular biogenic amine metabolic process;GO:0006584//catecholamine metab…	--
MSTRG.1524.1	ncbi_410638	ame-miR-375-3p	0.0146125	0.983755930897545	5	ame-miR-375-3p|miR-200-y|miR-375-y|miR-375-z|miR-8-y	Ddc	PREDICTED: aromatic-L-amino-acid decarboxylase [Apis mellifera]	Metabolism;Human Diseases;Organismal Systems;Organismal Systems;Human Diseases;Human Diseases;Metabolism;Metabolism;Metabolism	Global and overview maps;Substance dependence;Nervous system;Nervous system;Substance dependence;Substance dependence;Amino acid metabolism;Amino acid metabolism;Amino acid metabolism	ko01100//Metabolic pathways;ko05034//Alcoholism;ko04728//Dopaminergic synapse;ko04726//Serotonergic synapse;ko05031//Amphetamine addiction;ko05030//Cocaine addiction;ko00380//Tryptophan metabolism;ko00350//Tyrosine metabolism;ko00360//Phenylalanine metabolism	K01593;K01593;K01593;K01593;K01593;K01593;K01593;K01593;K01593	GO:0005575//cellular_component;GO:0005622//intracellular;GO:0005623//cell;GO:0005737//cytoplasm;GO:0005829//cytosol;GO:0008021//synaptic vesicle;GO:0012505//endomembrane system;GO:0030133//transport vesicle;GO:0030424//axon;GO:0031410//cytoplasmic vesicle;GO:0031982//vesicle;GO:0036477//somatodendritic compartment;GO:0042995//cell projection;GO:0043005//neuron projection;GO:0043025//neuronal cell…	GO:0003674//molecular_function;GO:0003824//catalytic activity;GO:0004058//aromatic-L-amino-acid decarboxylase activity;GO:0004837//tyrosine decarboxylase activity;GO:0005488//binding;GO:0005515//protein binding;GO:0008144//drug binding;GO:0016597//amino acid binding;GO:0016829//lyase activity;GO:0016830//carbon-carbon lyase activity;GO:0016831//carboxy-lyase activity;GO:0019842//vitamin binding;G…	GO:0000003//reproduction;GO:0001505//regulation of neurotransmitter levels;GO:0003008//system process;GO:0006082//organic acid metabolic process;GO:0006520//cellular amino acid metabolic process;GO:0006568//tryptophan metabolic process;GO:0006570//tyrosine metabolic process;GO:0006572//tyrosine catabolic process;GO:0006576//cellular biogenic amine metabolic process;GO:0006584//catecholamine metab…	--
MSTRG.1524.1	ncbi_410638	miR-200-y	0.0146125	0.983755930897545	5	ame-miR-375-3p|miR-200-y|miR-375-y|miR-375-z|miR-8-y	Ddc	PREDICTED: aromatic-L-amino-acid decarboxylase [Apis mellifera]	Metabolism;Human Diseases;Organismal Systems;Organismal Systems;Human Diseases;Human Diseases;Metabolism;Metabolism;Metabolism	Global and overview maps;Substance dependence;Nervous system;Nervous system;Substance dependence;Substance dependence;Amino acid metabolism;Amino acid metabolism;Amino acid metabolism	ko01100//Metabolic pathways;ko05034//Alcoholism;ko04728//Dopaminergic synapse;ko04726//Serotonergic synapse;ko05031//Amphetamine addiction;ko05030//Cocaine addiction;ko00380//Tryptophan metabolism;ko00350//Tyrosine metabolism;ko00360//Phenylalanine metabolism	K01593;K01593;K01593;K01593;K01593;K01593;K01593;K01593;K01593	GO:0005575//cellular_component;GO:0005622//intracellular;GO:0005623//cell;GO:0005737//cytoplasm;GO:0005829//cytosol;GO:0008021//synaptic vesicle;GO:0012505//endomembrane system;GO:0030133//transport vesicle;GO:0030424//axon;GO:0031410//cytoplasmic vesicle;GO:0031982//vesicle;GO:0036477//somatodendritic compartment;GO:0042995//cell projection;GO:0043005//neuron projection;GO:0043025//neuronal cell…	GO:0003674//molecular_function;GO:0003824//catalytic activity;GO:0004058//aromatic-L-amino-acid decarboxylase activity;GO:0004837//tyrosine decarboxylase activity;GO:0005488//binding;GO:0005515//protein binding;GO:0008144//drug binding;GO:0016597//amino acid binding;GO:0016829//lyase activity;GO:0016830//carbon-carbon lyase activity;GO:0016831//carboxy-lyase activity;GO:0019842//vitamin binding;G…	GO:0000003//reproduction;GO:0001505//regulation of neurotransmitter levels;GO:0003008//system process;GO:0006082//organic acid metabolic process;GO:0006520//cellular amino acid metabolic process;GO:0006568//tryptophan metabolic process;GO:0006570//tyrosine metabolic process;GO:0006572//tyrosine catabolic process;GO:0006576//cellular biogenic amine metabolic process;GO:0006584//catecholamine metab…	--
MSTRG.1524.1	ncbi_410638	miR-375-y	0.0146125	0.983755930897545	5	ame-miR-375-3p|miR-200-y|miR-375-y|miR-375-z|miR-8-y	Ddc	PREDICTED: aromatic-L-amino-acid decarboxylase [Apis mellifera]	Metabolism;Human Diseases;Organismal Systems;Organismal Systems;Human Diseases;Human Diseases;Metabolism;Metabolism;Metabolism	Global and overview maps;Substance dependence;Nervous system;Nervous system;Substance dependence;Substance dependence;Amino acid metabolism;Amino acid metabolism;Amino acid metabolism	ko01100//Metabolic pathways;ko05034//Alcoholism;ko04728//Dopaminergic synapse;ko04726//Serotonergic synapse;ko05031//Amphetamine addiction;ko05030//Cocaine addiction;ko00380//Tryptophan metabolism;ko00350//Tyrosine metabolism;ko00360//Phenylalanine metabolism	K01593;K01593;K01593;K01593;K01593;K01593;K01593;K01593;K01593	GO:0005575//cellular_component;GO:0005622//intracellular;GO:0005623//cell;GO:0005737//cytoplasm;GO:0005829//cytosol;GO:0008021//synaptic vesicle;GO:0012505//endomembrane system;GO:0030133//transport vesicle;GO:0030424//axon;GO:0031410//cytoplasmic vesicle;GO:0031982//vesicle;GO:0036477//somatodendritic compartment;GO:0042995//cell projection;GO:0043005//neuron projection;GO:0043025//neuronal cell…	GO:0003674//molecular_function;GO:0003824//catalytic activity;GO:0004058//aromatic-L-amino-acid decarboxylase activity;GO:0004837//tyrosine decarboxylase activity;GO:0005488//binding;GO:0005515//protein binding;GO:0008144//drug binding;GO:0016597//amino acid binding;GO:0016829//lyase activity;GO:0016830//carbon-carbon lyase activity;GO:0016831//carboxy-lyase activity;GO:0019842//vitamin binding;G…	GO:0000003//reproduction;GO:0001505//regulation of neurotransmitter levels;GO:0003008//system process;GO:0006082//organic acid metabolic process;GO:0006520//cellular amino acid metabolic process;GO:0006568//tryptophan metabolic process;GO:0006570//tyrosine metabolic process;GO:0006572//tyrosine catabolic process;GO:0006576//cellular biogenic amine metabolic process;GO:0006584//catecholamine metab…	--
MSTRG.1524.1	ncbi_410638	miR-375-z	0.0146125	0.983755930897545	5	ame-miR-375-3p|miR-200-y|miR-375-y|miR-375-z|miR-8-y	Ddc	PREDICTED: aromatic-L-amino-acid decarboxylase [Apis mellifera]	Metabolism;Human Diseases;Organismal Systems;Organismal Systems;Human Diseases;Human Diseases;Metabolism;Metabolism;Metabolism	Global and overview maps;Substance dependence;Nervous system;Nervous system;Substance dependence;Substance dependence;Amino acid metabolism;Amino acid metabolism;Amino acid metabolism	ko01100//Metabolic pathways;ko05034//Alcoholism;ko04728//Dopaminergic synapse;ko04726//Serotonergic synapse;ko05031//Amphetamine addiction;ko05030//Cocaine addiction;ko00380//Tryptophan metabolism;ko00350//Tyrosine metabolism;ko00360//Phenylalanine metabolism	K01593;K01593;K01593;K01593;K01593;K01593;K01593;K01593;K01593	GO:0005575//cellular_component;GO:0005622//intracellular;GO:0005623//cell;GO:0005737//cytoplasm;GO:0005829//cytosol;GO:0008021//synaptic vesicle;GO:0012505//endomembrane system;GO:0030133//transport vesicle;GO:0030424//axon;GO:0031410//cytoplasmic vesicle;GO:0031982//vesicle;GO:0036477//somatodendritic compartment;GO:0042995//cell projection;GO:0043005//neuron projection;GO:0043025//neuronal cell…	GO:0003674//molecular_function;GO:0003824//catalytic activity;GO:0004058//aromatic-L-amino-acid decarboxylase activity;GO:0004837//tyrosine decarboxylase activity;GO:0005488//binding;GO:0005515//protein binding;GO:0008144//drug binding;GO:0016597//amino acid binding;GO:0016829//lyase activity;GO:0016830//carbon-carbon lyase activity;GO:0016831//carboxy-lyase activity;GO:0019842//vitamin binding;G…	GO:0000003//reproduction;GO:0001505//regulation of neurotransmitter levels;GO:0003008//system process;GO:0006082//organic acid metabolic process;GO:0006520//cellular amino acid metabolic process;GO:0006568//tryptophan metabolic process;GO:0006570//tyrosine metabolic process;GO:0006572//tyrosine catabolic process;GO:0006576//cellular biogenic amine metabolic process;GO:0006584//catecholamine metab…	--
MSTRG.1524.1	ncbi_410638	miR-8-y	0.0146125	0.983755930897545	5	ame-miR-375-3p|miR-200-y|miR-375-y|miR-375-z|miR-8-y	Ddc	PREDICTED: aromatic-L-amino-acid decarboxylase [Apis mellifera]	Metabolism;Human Diseases;Organismal Systems;Organismal Systems;Human Diseases;Human Diseases;Metabolism;Metabolism;Metabolism	Global and overview maps;Substance dependence;Nervous system;Nervous system;Substance dependence;Substance dependence;Amino acid metabolism;Amino acid metabolism;Amino acid metabolism	ko01100//Metabolic pathways;ko05034//Alcoholism;ko04728//Dopaminergic synapse;ko04726//Serotonergic synapse;ko05031//Amphetamine addiction;ko05030//Cocaine addiction;ko00380//Tryptophan metabolism;ko00350//Tyrosine metabolism;ko00360//Phenylalanine metabolism	K01593;K01593;K01593;K01593;K01593;K01593;K01593;K01593;K01593	GO:0005575//cellular_component;GO:0005622//intracellular;GO:0005623//cell;GO:0005737//cytoplasm;GO:0005829//cytosol;GO:0008021//synaptic vesicle;GO:0012505//endomembrane system;GO:0030133//transport vesicle;GO:0030424//axon;GO:0031410//cytoplasmic vesicle;GO:0031982//vesicle;GO:0036477//somatodendritic compartment;GO:0042995//cell projection;GO:0043005//neuron projection;GO:0043025//neuronal cell…	GO:0003674//molecular_function;GO:0003824//catalytic activity;GO:0004058//aromatic-L-amino-acid decarboxylase activity;GO:0004837//tyrosine decarboxylase activity;GO:0005488//binding;GO:0005515//protein binding;GO:0008144//drug binding;GO:0016597//amino acid binding;GO:0016829//lyase activity;GO:0016830//carbon-carbon lyase activity;GO:0016831//carboxy-lyase activity;GO:0019842//vitamin binding;G…	GO:0000003//reproduction;GO:0001505//regulation of neurotransmitter levels;GO:0003008//system process;GO:0006082//organic acid metabolic process;GO:0006520//cellular amino acid metabolic process;GO:0006568//tryptophan metabolic process;GO:0006570//tyrosine metabolic process;GO:0006572//tyrosine catabolic process;GO:0006576//cellular biogenic amine metabolic process;GO:0006584//catecholamine metab…	--
MSTRG.1542.3	ncbi_410638	ame-miR-375-3p	0.0407239	0.961555745304788	5	ame-miR-375-3p|miR-200-y|miR-375-y|miR-375-z|miR-8-y	Ddc	PREDICTED: aromatic-L-amino-acid decarboxylase [Apis mellifera]	Metabolism;Human Diseases;Organismal Systems;Organismal Systems;Human Diseases;Human Diseases;Metabolism;Metabolism;Metabolism	Global and overview maps;Substance dependence;Nervous system;Nervous system;Substance dependence;Substance dependence;Amino acid metabolism;Amino acid metabolism;Amino acid metabolism	ko01100//Metabolic pathways;ko05034//Alcoholism;ko04728//Dopaminergic synapse;ko04726//Serotonergic synapse;ko05031//Amphetamine addiction;ko05030//Cocaine addiction;ko00380//Tryptophan metabolism;ko00350//Tyrosine metabolism;ko00360//Phenylalanine metabolism	K01593;K01593;K01593;K01593;K01593;K01593;K01593;K01593;K01593	GO:0005575//cellular_component;GO:0005622//intracellular;GO:0005623//cell;GO:0005737//cytoplasm;GO:0005829//cytosol;GO:0008021//synaptic vesicle;GO:0012505//endomembrane system;GO:0030133//transport vesicle;GO:0030424//axon;GO:0031410//cytoplasmic vesicle;GO:0031982//vesicle;GO:0036477//somatodendritic compartment;GO:0042995//cell projection;GO:0043005//neuron projection;GO:0043025//neuronal cell…	GO:0003674//molecular_function;GO:0003824//catalytic activity;GO:0004058//aromatic-L-amino-acid decarboxylase activity;GO:0004837//tyrosine decarboxylase activity;GO:0005488//binding;GO:0005515//protein binding;GO:0008144//drug binding;GO:0016597//amino acid binding;GO:0016829//lyase activity;GO:0016830//carbon-carbon lyase activity;GO:0016831//carboxy-lyase activity;GO:0019842//vitamin binding;G…	GO:0000003//reproduction;GO:0001505//regulation of neurotransmitter levels;GO:0003008//system process;GO:0006082//organic acid metabolic process;GO:0006520//cellular amino acid metabolic process;GO:0006568//tryptophan metabolic process;GO:0006570//tyrosine metabolic process;GO:0006572//tyrosine catabolic process;GO:0006576//cellular biogenic amine metabolic process;GO:0006584//catecholamine metab…	--
MSTRG.1542.3	ncbi_410638	miR-200-y	0.0407239	0.961555745304788	5	ame-miR-375-3p|miR-200-y|miR-375-y|miR-375-z|miR-8-y	Ddc	PREDICTED: aromatic-L-amino-acid decarboxylase [Apis mellifera]	Metabolism;Human Diseases;Organismal Systems;Organismal Systems;Human Diseases;Human Diseases;Metabolism;Metabolism;Metabolism	Global and overview maps;Substance dependence;Nervous system;Nervous system;Substance dependence;Substance dependence;Amino acid metabolism;Amino acid metabolism;Amino acid metabolism	ko01100//Metabolic pathways;ko05034//Alcoholism;ko04728//Dopaminergic synapse;ko04726//Serotonergic synapse;ko05031//Amphetamine addiction;ko05030//Cocaine addiction;ko00380//Tryptophan metabolism;ko00350//Tyrosine metabolism;ko00360//Phenylalanine metabolism	K01593;K01593;K01593;K01593;K01593;K01593;K01593;K01593;K01593	GO:0005575//cellular_component;GO:0005622//intracellular;GO:0005623//cell;GO:0005737//cytoplasm;GO:0005829//cytosol;GO:0008021//synaptic vesicle;GO:0012505//endomembrane system;GO:0030133//transport vesicle;GO:0030424//axon;GO:0031410//cytoplasmic vesicle;GO:0031982//vesicle;GO:0036477//somatodendritic compartment;GO:0042995//cell projection;GO:0043005//neuron projection;GO:0043025//neuronal cell…	GO:0003674//molecular_function;GO:0003824//catalytic activity;GO:0004058//aromatic-L-amino-acid decarboxylase activity;GO:0004837//tyrosine decarboxylase activity;GO:0005488//binding;GO:0005515//protein binding;GO:0008144//drug binding;GO:0016597//amino acid binding;GO:0016829//lyase activity;GO:0016830//carbon-carbon lyase activity;GO:0016831//carboxy-lyase activity;GO:0019842//vitamin binding;G…	GO:0000003//reproduction;GO:0001505//regulation of neurotransmitter levels;GO:0003008//system process;GO:0006082//organic acid metabolic process;GO:0006520//cellular amino acid metabolic process;GO:0006568//tryptophan metabolic process;GO:0006570//tyrosine metabolic process;GO:0006572//tyrosine catabolic process;GO:0006576//cellular biogenic amine metabolic process;GO:0006584//catecholamine metab…	--
MSTRG.1542.3	ncbi_410638	miR-375-y	0.0407239	0.961555745304788	5	ame-miR-375-3p|miR-200-y|miR-375-y|miR-375-z|miR-8-y	Ddc	PREDICTED: aromatic-L-amino-acid decarboxylase [Apis mellifera]	Metabolism;Human Diseases;Organismal Systems;Organismal Systems;Human Diseases;Human Diseases;Metabolism;Metabolism;Metabolism	Global and overview maps;Substance dependence;Nervous system;Nervous system;Substance dependence;Substance dependence;Amino acid metabolism;Amino acid metabolism;Amino acid metabolism	ko01100//Metabolic pathways;ko05034//Alcoholism;ko04728//Dopaminergic synapse;ko04726//Serotonergic synapse;ko05031//Amphetamine addiction;ko05030//Cocaine addiction;ko00380//Tryptophan metabolism;ko00350//Tyrosine metabolism;ko00360//Phenylalanine metabolism	K01593;K01593;K01593;K01593;K01593;K01593;K01593;K01593;K01593	GO:0005575//cellular_component;GO:0005622//intracellular;GO:0005623//cell;GO:0005737//cytoplasm;GO:0005829//cytosol;GO:0008021//synaptic vesicle;GO:0012505//endomembrane system;GO:0030133//transport vesicle;GO:0030424//axon;GO:0031410//cytoplasmic vesicle;GO:0031982//vesicle;GO:0036477//somatodendritic compartment;GO:0042995//cell projection;GO:0043005//neuron projection;GO:0043025//neuronal cell…	GO:0003674//molecular_function;GO:0003824//catalytic activity;GO:0004058//aromatic-L-amino-acid decarboxylase activity;GO:0004837//tyrosine decarboxylase activity;GO:0005488//binding;GO:0005515//protein binding;GO:0008144//drug binding;GO:0016597//amino acid binding;GO:0016829//lyase activity;GO:0016830//carbon-carbon lyase activity;GO:0016831//carboxy-lyase activity;GO:0019842//vitamin binding;G…	GO:0000003//reproduction;GO:0001505//regulation of neurotransmitter levels;GO:0003008//system process;GO:0006082//organic acid metabolic process;GO:0006520//cellular amino acid metabolic process;GO:0006568//tryptophan metabolic process;GO:0006570//tyrosine metabolic process;GO:0006572//tyrosine catabolic process;GO:0006576//cellular biogenic amine metabolic process;GO:0006584//catecholamine metab…	--
MSTRG.1542.3	ncbi_410638	miR-375-z	0.0407239	0.961555745304788	5	ame-miR-375-3p|miR-200-y|miR-375-y|miR-375-z|miR-8-y	Ddc	PREDICTED: aromatic-L-amino-acid decarboxylase [Apis mellifera]	Metabolism;Human Diseases;Organismal Systems;Organismal Systems;Human Diseases;Human Diseases;Metabolism;Metabolism;Metabolism	Global and overview maps;Substance dependence;Nervous system;Nervous system;Substance dependence;Substance dependence;Amino acid metabolism;Amino acid metabolism;Amino acid metabolism	ko01100//Metabolic pathways;ko05034//Alcoholism;ko04728//Dopaminergic synapse;ko04726//Serotonergic synapse;ko05031//Amphetamine addiction;ko05030//Cocaine addiction;ko00380//Tryptophan metabolism;ko00350//Tyrosine metabolism;ko00360//Phenylalanine metabolism	K01593;K01593;K01593;K01593;K01593;K01593;K01593;K01593;K01593	GO:0005575//cellular_component;GO:0005622//intracellular;GO:0005623//cell;GO:0005737//cytoplasm;GO:0005829//cytosol;GO:0008021//synaptic vesicle;GO:0012505//endomembrane system;GO:0030133//transport vesicle;GO:0030424//axon;GO:0031410//cytoplasmic vesicle;GO:0031982//vesicle;GO:0036477//somatodendritic compartment;GO:0042995//cell projection;GO:0043005//neuron projection;GO:0043025//neuronal cell…	GO:0003674//molecular_function;GO:0003824//catalytic activity;GO:0004058//aromatic-L-amino-acid decarboxylase activity;GO:0004837//tyrosine decarboxylase activity;GO:0005488//binding;GO:0005515//protein binding;GO:0008144//drug binding;GO:0016597//amino acid binding;GO:0016829//lyase activity;GO:0016830//carbon-carbon lyase activity;GO:0016831//carboxy-lyase activity;GO:0019842//vitamin binding;G…	GO:0000003//reproduction;GO:0001505//regulation of neurotransmitter levels;GO:0003008//system process;GO:0006082//organic acid metabolic process;GO:0006520//cellular amino acid metabolic process;GO:0006568//tryptophan metabolic process;GO:0006570//tyrosine metabolic process;GO:0006572//tyrosine catabolic process;GO:0006576//cellular biogenic amine metabolic process;GO:0006584//catecholamine metab…	--
MSTRG.1542.3	ncbi_410638	miR-8-y	0.0407239	0.961555745304788	5	ame-miR-375-3p|miR-200-y|miR-375-y|miR-375-z|miR-8-y	Ddc	PREDICTED: aromatic-L-amino-acid decarboxylase [Apis mellifera]	Metabolism;Human Diseases;Organismal Systems;Organismal Systems;Human Diseases;Human Diseases;Metabolism;Metabolism;Metabolism	Global and overview maps;Substance dependence;Nervous system;Nervous system;Substance dependence;Substance dependence;Amino acid metabolism;Amino acid metabolism;Amino acid metabolism	ko01100//Metabolic pathways;ko05034//Alcoholism;ko04728//Dopaminergic synapse;ko04726//Serotonergic synapse;ko05031//Amphetamine addiction;ko05030//Cocaine addiction;ko00380//Tryptophan metabolism;ko00350//Tyrosine metabolism;ko00360//Phenylalanine metabolism	K01593;K01593;K01593;K01593;K01593;K01593;K01593;K01593;K01593	GO:0005575//cellular_component;GO:0005622//intracellular;GO:0005623//cell;GO:0005737//cytoplasm;GO:0005829//cytosol;GO:0008021//synaptic vesicle;GO:0012505//endomembrane system;GO:0030133//transport vesicle;GO:0030424//axon;GO:0031410//cytoplasmic vesicle;GO:0031982//vesicle;GO:0036477//somatodendritic compartment;GO:0042995//cell projection;GO:0043005//neuron projection;GO:0043025//neuronal cell…	GO:0003674//molecular_function;GO:0003824//catalytic activity;GO:0004058//aromatic-L-amino-acid decarboxylase activity;GO:0004837//tyrosine decarboxylase activity;GO:0005488//binding;GO:0005515//protein binding;GO:0008144//drug binding;GO:0016597//amino acid binding;GO:0016829//lyase activity;GO:0016830//carbon-carbon lyase activity;GO:0016831//carboxy-lyase activity;GO:0019842//vitamin binding;G…	GO:0000003//reproduction;GO:0001505//regulation of neurotransmitter levels;GO:0003008//system process;GO:0006082//organic acid metabolic process;GO:0006520//cellular amino acid metabolic process;GO:0006568//tryptophan metabolic process;GO:0006570//tyrosine metabolic process;GO:0006572//tyrosine catabolic process;GO:0006576//cellular biogenic amine metabolic process;GO:0006584//catecholamine metab…	--
MSTRG.2517.9	ncbi_410638	ame-miR-375-3p	0.0306258	0.945795345323451	3	ame-miR-375-3p|miR-375-y|miR-375-z	Ddc	PREDICTED: aromatic-L-amino-acid decarboxylase [Apis mellifera]	Metabolism;Human Diseases;Organismal Systems;Organismal Systems;Human Diseases;Human Diseases;Metabolism;Metabolism;Metabolism	Global and overview maps;Substance dependence;Nervous system;Nervous system;Substance dependence;Substance dependence;Amino acid metabolism;Amino acid metabolism;Amino acid metabolism	ko01100//Metabolic pathways;ko05034//Alcoholism;ko04728//Dopaminergic synapse;ko04726//Serotonergic synapse;ko05031//Amphetamine addiction;ko05030//Cocaine addiction;ko00380//Tryptophan metabolism;ko00350//Tyrosine metabolism;ko00360//Phenylalanine metabolism	K01593;K01593;K01593;K01593;K01593;K01593;K01593;K01593;K01593	GO:0005575//cellular_component;GO:0005622//intracellular;GO:0005623//cell;GO:0005737//cytoplasm;GO:0005829//cytosol;GO:0008021//synaptic vesicle;GO:0012505//endomembrane system;GO:0030133//transport vesicle;GO:0030424//axon;GO:0031410//cytoplasmic vesicle;GO:0031982//vesicle;GO:0036477//somatodendritic compartment;GO:0042995//cell projection;GO:0043005//neuron projection;GO:0043025//neuronal cell…	GO:0003674//molecular_function;GO:0003824//catalytic activity;GO:0004058//aromatic-L-amino-acid decarboxylase activity;GO:0004837//tyrosine decarboxylase activity;GO:0005488//binding;GO:0005515//protein binding;GO:0008144//drug binding;GO:0016597//amino acid binding;GO:0016829//lyase activity;GO:0016830//carbon-carbon lyase activity;GO:0016831//carboxy-lyase activity;GO:0019842//vitamin binding;G…	GO:0000003//reproduction;GO:0001505//regulation of neurotransmitter levels;GO:0003008//system process;GO:0006082//organic acid metabolic process;GO:0006520//cellular amino acid metabolic process;GO:0006568//tryptophan metabolic process;GO:0006570//tyrosine metabolic process;GO:0006572//tyrosine catabolic process;GO:0006576//cellular biogenic amine metabolic process;GO:0006584//catecholamine metab…	--
MSTRG.2517.9	ncbi_410638	miR-375-y	0.0306258	0.945795345323451	3	ame-miR-375-3p|miR-375-y|miR-375-z	Ddc	PREDICTED: aromatic-L-amino-acid decarboxylase [Apis mellifera]	Metabolism;Human Diseases;Organismal Systems;Organismal Systems;Human Diseases;Human Diseases;Metabolism;Metabolism;Metabolism	Global and overview maps;Substance dependence;Nervous system;Nervous system;Substance dependence;Substance dependence;Amino acid metabolism;Amino acid metabolism;Amino acid metabolism	ko01100//Metabolic pathways;ko05034//Alcoholism;ko04728//Dopaminergic synapse;ko04726//Serotonergic synapse;ko05031//Amphetamine addiction;ko05030//Cocaine addiction;ko00380//Tryptophan metabolism;ko00350//Tyrosine metabolism;ko00360//Phenylalanine metabolism	K01593;K01593;K01593;K01593;K01593;K01593;K01593;K01593;K01593	GO:0005575//cellular_component;GO:0005622//intracellular;GO:0005623//cell;GO:0005737//cytoplasm;GO:0005829//cytosol;GO:0008021//synaptic vesicle;GO:0012505//endomembrane system;GO:0030133//transport vesicle;GO:0030424//axon;GO:0031410//cytoplasmic vesicle;GO:0031982//vesicle;GO:0036477//somatodendritic compartment;GO:0042995//cell projection;GO:0043005//neuron projection;GO:0043025//neuronal cell…	GO:0003674//molecular_function;GO:0003824//catalytic activity;GO:0004058//aromatic-L-amino-acid decarboxylase activity;GO:0004837//tyrosine decarboxylase activity;GO:0005488//binding;GO:0005515//protein binding;GO:0008144//drug binding;GO:0016597//amino acid binding;GO:0016829//lyase activity;GO:0016830//carbon-carbon lyase activity;GO:0016831//carboxy-lyase activity;GO:0019842//vitamin binding;G…	GO:0000003//reproduction;GO:0001505//regulation of neurotransmitter levels;GO:0003008//system process;GO:0006082//organic acid metabolic process;GO:0006520//cellular amino acid metabolic process;GO:0006568//tryptophan metabolic process;GO:0006570//tyrosine metabolic process;GO:0006572//tyrosine catabolic process;GO:0006576//cellular biogenic amine metabolic process;GO:0006584//catecholamine metab…	--
MSTRG.2517.9	ncbi_410638	miR-375-z	0.0306258	0.945795345323451	3	ame-miR-375-3p|miR-375-y|miR-375-z	Ddc	PREDICTED: aromatic-L-amino-acid decarboxylase [Apis mellifera]	Metabolism;Human Diseases;Organismal Systems;Organismal Systems;Human Diseases;Human Diseases;Metabolism;Metabolism;Metabolism	Global and overview maps;Substance dependence;Nervous system;Nervous system;Substance dependence;Substance dependence;Amino acid metabolism;Amino acid metabolism;Amino acid metabolism	ko01100//Metabolic pathways;ko05034//Alcoholism;ko04728//Dopaminergic synapse;ko04726//Serotonergic synapse;ko05031//Amphetamine addiction;ko05030//Cocaine addiction;ko00380//Tryptophan metabolism;ko00350//Tyrosine metabolism;ko00360//Phenylalanine metabolism	K01593;K01593;K01593;K01593;K01593;K01593;K01593;K01593;K01593	GO:0005575//cellular_component;GO:0005622//intracellular;GO:0005623//cell;GO:0005737//cytoplasm;GO:0005829//cytosol;GO:0008021//synaptic vesicle;GO:0012505//endomembrane system;GO:0030133//transport vesicle;GO:0030424//axon;GO:0031410//cytoplasmic vesicle;GO:0031982//vesicle;GO:0036477//somatodendritic compartment;GO:0042995//cell projection;GO:0043005//neuron projection;GO:0043025//neuronal cell…	GO:0003674//molecular_function;GO:0003824//catalytic activity;GO:0004058//aromatic-L-amino-acid decarboxylase activity;GO:0004837//tyrosine decarboxylase activity;GO:0005488//binding;GO:0005515//protein binding;GO:0008144//drug binding;GO:0016597//amino acid binding;GO:0016829//lyase activity;GO:0016830//carbon-carbon lyase activity;GO:0016831//carboxy-lyase activity;GO:0019842//vitamin binding;G…	GO:0000003//reproduction;GO:0001505//regulation of neurotransmitter levels;GO:0003008//system process;GO:0006082//organic acid metabolic process;GO:0006520//cellular amino acid metabolic process;GO:0006568//tryptophan metabolic process;GO:0006570//tyrosine metabolic process;GO:0006572//tyrosine catabolic process;GO:0006576//cellular biogenic amine metabolic process;GO:0006584//catecholamine metab…	--
MSTRG.2670.5	ncbi_410638	ame-miR-375-3p	0.0306258	0.872111957000378	3	ame-miR-375-3p|miR-375-y|miR-375-z	Ddc	PREDICTED: aromatic-L-amino-acid decarboxylase [Apis mellifera]	Metabolism;Human Diseases;Organismal Systems;Organismal Systems;Human Diseases;Human Diseases;Metabolism;Metabolism;Metabolism	Global and overview maps;Substance dependence;Nervous system;Nervous system;Substance dependence;Substance dependence;Amino acid metabolism;Amino acid metabolism;Amino acid metabolism	ko01100//Metabolic pathways;ko05034//Alcoholism;ko04728//Dopaminergic synapse;ko04726//Serotonergic synapse;ko05031//Amphetamine addiction;ko05030//Cocaine addiction;ko00380//Tryptophan metabolism;ko00350//Tyrosine metabolism;ko00360//Phenylalanine metabolism	K01593;K01593;K01593;K01593;K01593;K01593;K01593;K01593;K01593	GO:0005575//cellular_component;GO:0005622//intracellular;GO:0005623//cell;GO:0005737//cytoplasm;GO:0005829//cytosol;GO:0008021//synaptic vesicle;GO:0012505//endomembrane system;GO:0030133//transport vesicle;GO:0030424//axon;GO:0031410//cytoplasmic vesicle;GO:0031982//vesicle;GO:0036477//somatodendritic compartment;GO:0042995//cell projection;GO:0043005//neuron projection;GO:0043025//neuronal cell…	GO:0003674//molecular_function;GO:0003824//catalytic activity;GO:0004058//aromatic-L-amino-acid decarboxylase activity;GO:0004837//tyrosine decarboxylase activity;GO:0005488//binding;GO:0005515//protein binding;GO:0008144//drug binding;GO:0016597//amino acid binding;GO:0016829//lyase activity;GO:0016830//carbon-carbon lyase activity;GO:0016831//carboxy-lyase activity;GO:0019842//vitamin binding;G…	GO:0000003//reproduction;GO:0001505//regulation of neurotransmitter levels;GO:0003008//system process;GO:0006082//organic acid metabolic process;GO:0006520//cellular amino acid metabolic process;GO:0006568//tryptophan metabolic process;GO:0006570//tyrosine metabolic process;GO:0006572//tyrosine catabolic process;GO:0006576//cellular biogenic amine metabolic process;GO:0006584//catecholamine metab…	--
MSTRG.2670.5	ncbi_410638	miR-375-y	0.0306258	0.872111957000378	3	ame-miR-375-3p|miR-375-y|miR-375-z	Ddc	PREDICTED: aromatic-L-amino-acid decarboxylase [Apis mellifera]	Metabolism;Human Diseases;Organismal Systems;Organismal Systems;Human Diseases;Human Diseases;Metabolism;Metabolism;Metabolism	Global and overview maps;Substance dependence;Nervous system;Nervous system;Substance dependence;Substance dependence;Amino acid metabolism;Amino acid metabolism;Amino acid metabolism	ko01100//Metabolic pathways;ko05034//Alcoholism;ko04728//Dopaminergic synapse;ko04726//Serotonergic synapse;ko05031//Amphetamine addiction;ko05030//Cocaine addiction;ko00380//Tryptophan metabolism;ko00350//Tyrosine metabolism;ko00360//Phenylalanine metabolism	K01593;K01593;K01593;K01593;K01593;K01593;K01593;K01593;K01593	GO:0005575//cellular_component;GO:0005622//intracellular;GO:0005623//cell;GO:0005737//cytoplasm;GO:0005829//cytosol;GO:0008021//synaptic vesicle;GO:0012505//endomembrane system;GO:0030133//transport vesicle;GO:0030424//axon;GO:0031410//cytoplasmic vesicle;GO:0031982//vesicle;GO:0036477//somatodendritic compartment;GO:0042995//cell projection;GO:0043005//neuron projection;GO:0043025//neuronal cell…	GO:0003674//molecular_function;GO:0003824//catalytic activity;GO:0004058//aromatic-L-amino-acid decarboxylase activity;GO:0004837//tyrosine decarboxylase activity;GO:0005488//binding;GO:0005515//protein binding;GO:0008144//drug binding;GO:0016597//amino acid binding;GO:0016829//lyase activity;GO:0016830//carbon-carbon lyase activity;GO:0016831//carboxy-lyase activity;GO:0019842//vitamin binding;G…	GO:0000003//reproduction;GO:0001505//regulation of neurotransmitter levels;GO:0003008//system process;GO:0006082//organic acid metabolic process;GO:0006520//cellular amino acid metabolic process;GO:0006568//tryptophan metabolic process;GO:0006570//tyrosine metabolic process;GO:0006572//tyrosine catabolic process;GO:0006576//cellular biogenic amine metabolic process;GO:0006584//catecholamine metab…	--
MSTRG.2670.5	ncbi_410638	miR-375-z	0.0306258	0.872111957000378	3	ame-miR-375-3p|miR-375-y|miR-375-z	Ddc	PREDICTED: aromatic-L-amino-acid decarboxylase [Apis mellifera]	Metabolism;Human Diseases;Organismal Systems;Organismal Systems;Human Diseases;Human Diseases;Metabolism;Metabolism;Metabolism	Global and overview maps;Substance dependence;Nervous system;Nervous system;Substance dependence;Substance dependence;Amino acid metabolism;Amino acid metabolism;Amino acid metabolism	ko01100//Metabolic pathways;ko05034//Alcoholism;ko04728//Dopaminergic synapse;ko04726//Serotonergic synapse;ko05031//Amphetamine addiction;ko05030//Cocaine addiction;ko00380//Tryptophan metabolism;ko00350//Tyrosine metabolism;ko00360//Phenylalanine metabolism	K01593;K01593;K01593;K01593;K01593;K01593;K01593;K01593;K01593	GO:0005575//cellular_component;GO:0005622//intracellular;GO:0005623//cell;GO:0005737//cytoplasm;GO:0005829//cytosol;GO:0008021//synaptic vesicle;GO:0012505//endomembrane system;GO:0030133//transport vesicle;GO:0030424//axon;GO:0031410//cytoplasmic vesicle;GO:0031982//vesicle;GO:0036477//somatodendritic compartment;GO:0042995//cell projection;GO:0043005//neuron projection;GO:0043025//neuronal cell…	GO:0003674//molecular_function;GO:0003824//catalytic activity;GO:0004058//aromatic-L-amino-acid decarboxylase activity;GO:0004837//tyrosine decarboxylase activity;GO:0005488//binding;GO:0005515//protein binding;GO:0008144//drug binding;GO:0016597//amino acid binding;GO:0016829//lyase activity;GO:0016830//carbon-carbon lyase activity;GO:0016831//carboxy-lyase activity;GO:0019842//vitamin binding;G…	GO:0000003//reproduction;GO:0001505//regulation of neurotransmitter levels;GO:0003008//system process;GO:0006082//organic acid metabolic process;GO:0006520//cellular amino acid metabolic process;GO:0006568//tryptophan metabolic process;GO:0006570//tyrosine metabolic process;GO:0006572//tyrosine catabolic process;GO:0006576//cellular biogenic amine metabolic process;GO:0006584//catecholamine metab…	--
MSTRG.2816.1	ncbi_410638	ame-miR-375-3p	0.00456108	0.959410018646119	6	ame-miR-375-3p|miR-200-y|miR-306-x|miR-375-y|miR-375-z|miR-8-y	Ddc	PREDICTED: aromatic-L-amino-acid decarboxylase [Apis mellifera]	Metabolism;Human Diseases;Organismal Systems;Organismal Systems;Human Diseases;Human Diseases;Metabolism;Metabolism;Metabolism	Global and overview maps;Substance dependence;Nervous system;Nervous system;Substance dependence;Substance dependence;Amino acid metabolism;Amino acid metabolism;Amino acid metabolism	ko01100//Metabolic pathways;ko05034//Alcoholism;ko04728//Dopaminergic synapse;ko04726//Serotonergic synapse;ko05031//Amphetamine addiction;ko05030//Cocaine addiction;ko00380//Tryptophan metabolism;ko00350//Tyrosine metabolism;ko00360//Phenylalanine metabolism	K01593;K01593;K01593;K01593;K01593;K01593;K01593;K01593;K01593	GO:0005575//cellular_component;GO:0005622//intracellular;GO:0005623//cell;GO:0005737//cytoplasm;GO:0005829//cytosol;GO:0008021//synaptic vesicle;GO:0012505//endomembrane system;GO:0030133//transport vesicle;GO:0030424//axon;GO:0031410//cytoplasmic vesicle;GO:0031982//vesicle;GO:0036477//somatodendritic compartment;GO:0042995//cell projection;GO:0043005//neuron projection;GO:0043025//neuronal cell…	GO:0003674//molecular_function;GO:0003824//catalytic activity;GO:0004058//aromatic-L-amino-acid decarboxylase activity;GO:0004837//tyrosine decarboxylase activity;GO:0005488//binding;GO:0005515//protein binding;GO:0008144//drug binding;GO:0016597//amino acid binding;GO:0016829//lyase activity;GO:0016830//carbon-carbon lyase activity;GO:0016831//carboxy-lyase activity;GO:0019842//vitamin binding;G…	GO:0000003//reproduction;GO:0001505//regulation of neurotransmitter levels;GO:0003008//system process;GO:0006082//organic acid metabolic process;GO:0006520//cellular amino acid metabolic process;GO:0006568//tryptophan metabolic process;GO:0006570//tyrosine metabolic process;GO:0006572//tyrosine catabolic process;GO:0006576//cellular biogenic amine metabolic process;GO:0006584//catecholamine metab…	--
MSTRG.2816.1	ncbi_410638	miR-200-y	0.00456108	0.959410018646119	6	ame-miR-375-3p|miR-200-y|miR-306-x|miR-375-y|miR-375-z|miR-8-y	Ddc	PREDICTED: aromatic-L-amino-acid decarboxylase [Apis mellifera]	Metabolism;Human Diseases;Organismal Systems;Organismal Systems;Human Diseases;Human Diseases;Metabolism;Metabolism;Metabolism	Global and overview maps;Substance dependence;Nervous system;Nervous system;Substance dependence;Substance dependence;Amino acid metabolism;Amino acid metabolism;Amino acid metabolism	ko01100//Metabolic pathways;ko05034//Alcoholism;ko04728//Dopaminergic synapse;ko04726//Serotonergic synapse;ko05031//Amphetamine addiction;ko05030//Cocaine addiction;ko00380//Tryptophan metabolism;ko00350//Tyrosine metabolism;ko00360//Phenylalanine metabolism	K01593;K01593;K01593;K01593;K01593;K01593;K01593;K01593;K01593	GO:0005575//cellular_component;GO:0005622//intracellular;GO:0005623//cell;GO:0005737//cytoplasm;GO:0005829//cytosol;GO:0008021//synaptic vesicle;GO:0012505//endomembrane system;GO:0030133//transport vesicle;GO:0030424//axon;GO:0031410//cytoplasmic vesicle;GO:0031982//vesicle;GO:0036477//somatodendritic compartment;GO:0042995//cell projection;GO:0043005//neuron projection;GO:0043025//neuronal cell…	GO:0003674//molecular_function;GO:0003824//catalytic activity;GO:0004058//aromatic-L-amino-acid decarboxylase activity;GO:0004837//tyrosine decarboxylase activity;GO:0005488//binding;GO:0005515//protein binding;GO:0008144//drug binding;GO:0016597//amino acid binding;GO:0016829//lyase activity;GO:0016830//carbon-carbon lyase activity;GO:0016831//carboxy-lyase activity;GO:0019842//vitamin binding;G…	GO:0000003//reproduction;GO:0001505//regulation of neurotransmitter levels;GO:0003008//system process;GO:0006082//organic acid metabolic process;GO:0006520//cellular amino acid metabolic process;GO:0006568//tryptophan metabolic process;GO:0006570//tyrosine metabolic process;GO:0006572//tyrosine catabolic process;GO:0006576//cellular biogenic amine metabolic process;GO:0006584//catecholamine metab…	--
MSTRG.2816.1	ncbi_410638	miR-306-x	0.00456108	0.959410018646119	6	ame-miR-375-3p|miR-200-y|miR-306-x|miR-375-y|miR-375-z|miR-8-y	Ddc	PREDICTED: aromatic-L-amino-acid decarboxylase [Apis mellifera]	Metabolism;Human Diseases;Organismal Systems;Organismal Systems;Human Diseases;Human Diseases;Metabolism;Metabolism;Metabolism	Global and overview maps;Substance dependence;Nervous system;Nervous system;Substance dependence;Substance dependence;Amino acid metabolism;Amino acid metabolism;Amino acid metabolism	ko01100//Metabolic pathways;ko05034//Alcoholism;ko04728//Dopaminergic synapse;ko04726//Serotonergic synapse;ko05031//Amphetamine addiction;ko05030//Cocaine addiction;ko00380//Tryptophan metabolism;ko00350//Tyrosine metabolism;ko00360//Phenylalanine metabolism	K01593;K01593;K01593;K01593;K01593;K01593;K01593;K01593;K01593	GO:0005575//cellular_component;GO:0005622//intracellular;GO:0005623//cell;GO:0005737//cytoplasm;GO:0005829//cytosol;GO:0008021//synaptic vesicle;GO:0012505//endomembrane system;GO:0030133//transport vesicle;GO:0030424//axon;GO:0031410//cytoplasmic vesicle;GO:0031982//vesicle;GO:0036477//somatodendritic compartment;GO:0042995//cell projection;GO:0043005//neuron projection;GO:0043025//neuronal cell…	GO:0003674//molecular_function;GO:0003824//catalytic activity;GO:0004058//aromatic-L-amino-acid decarboxylase activity;GO:0004837//tyrosine decarboxylase activity;GO:0005488//binding;GO:0005515//protein binding;GO:0008144//drug binding;GO:0016597//amino acid binding;GO:0016829//lyase activity;GO:0016830//carbon-carbon lyase activity;GO:0016831//carboxy-lyase activity;GO:0019842//vitamin binding;G…	GO:0000003//reproduction;GO:0001505//regulation of neurotransmitter levels;GO:0003008//system process;GO:0006082//organic acid metabolic process;GO:0006520//cellular amino acid metabolic process;GO:0006568//tryptophan metabolic process;GO:0006570//tyrosine metabolic process;GO:0006572//tyrosine catabolic process;GO:0006576//cellular biogenic amine metabolic process;GO:0006584//catecholamine metab…	--
MSTRG.2816.1	ncbi_410638	miR-375-y	0.00456108	0.959410018646119	6	ame-miR-375-3p|miR-200-y|miR-306-x|miR-375-y|miR-375-z|miR-8-y	Ddc	PREDICTED: aromatic-L-amino-acid decarboxylase [Apis mellifera]	Metabolism;Human Diseases;Organismal Systems;Organismal Systems;Human Diseases;Human Diseases;Metabolism;Metabolism;Metabolism	Global and overview maps;Substance dependence;Nervous system;Nervous system;Substance dependence;Substance dependence;Amino acid metabolism;Amino acid metabolism;Amino acid metabolism	ko01100//Metabolic pathways;ko05034//Alcoholism;ko04728//Dopaminergic synapse;ko04726//Serotonergic synapse;ko05031//Amphetamine addiction;ko05030//Cocaine addiction;ko00380//Tryptophan metabolism;ko00350//Tyrosine metabolism;ko00360//Phenylalanine metabolism	K01593;K01593;K01593;K01593;K01593;K01593;K01593;K01593;K01593	GO:0005575//cellular_component;GO:0005622//intracellular;GO:0005623//cell;GO:0005737//cytoplasm;GO:0005829//cytosol;GO:0008021//synaptic vesicle;GO:0012505//endomembrane system;GO:0030133//transport vesicle;GO:0030424//axon;GO:0031410//cytoplasmic vesicle;GO:0031982//vesicle;GO:0036477//somatodendritic compartment;GO:0042995//cell projection;GO:0043005//neuron projection;GO:0043025//neuronal cell…	GO:0003674//molecular_function;GO:0003824//catalytic activity;GO:0004058//aromatic-L-amino-acid decarboxylase activity;GO:0004837//tyrosine decarboxylase activity;GO:0005488//binding;GO:0005515//protein binding;GO:0008144//drug binding;GO:0016597//amino acid binding;GO:0016829//lyase activity;GO:0016830//carbon-carbon lyase activity;GO:0016831//carboxy-lyase activity;GO:0019842//vitamin binding;G…	GO:0000003//reproduction;GO:0001505//regulation of neurotransmitter levels;GO:0003008//system process;GO:0006082//organic acid metabolic process;GO:0006520//cellular amino acid metabolic process;GO:0006568//tryptophan metabolic process;GO:0006570//tyrosine metabolic process;GO:0006572//tyrosine catabolic process;GO:0006576//cellular biogenic amine metabolic process;GO:0006584//catecholamine metab…	--
MSTRG.2816.1	ncbi_410638	miR-375-z	0.00456108	0.959410018646119	6	ame-miR-375-3p|miR-200-y|miR-306-x|miR-375-y|miR-375-z|miR-8-y	Ddc	PREDICTED: aromatic-L-amino-acid decarboxylase [Apis mellifera]	Metabolism;Human Diseases;Organismal Systems;Organismal Systems;Human Diseases;Human Diseases;Metabolism;Metabolism;Metabolism	Global and overview maps;Substance dependence;Nervous system;Nervous system;Substance dependence;Substance dependence;Amino acid metabolism;Amino acid metabolism;Amino acid metabolism	ko01100//Metabolic pathways;ko05034//Alcoholism;ko04728//Dopaminergic synapse;ko04726//Serotonergic synapse;ko05031//Amphetamine addiction;ko05030//Cocaine addiction;ko00380//Tryptophan metabolism;ko00350//Tyrosine metabolism;ko00360//Phenylalanine metabolism	K01593;K01593;K01593;K01593;K01593;K01593;K01593;K01593;K01593	GO:0005575//cellular_component;GO:0005622//intracellular;GO:0005623//cell;GO:0005737//cytoplasm;GO:0005829//cytosol;GO:0008021//synaptic vesicle;GO:0012505//endomembrane system;GO:0030133//transport vesicle;GO:0030424//axon;GO:0031410//cytoplasmic vesicle;GO:0031982//vesicle;GO:0036477//somatodendritic compartment;GO:0042995//cell projection;GO:0043005//neuron projection;GO:0043025//neuronal cell…	GO:0003674//molecular_function;GO:0003824//catalytic activity;GO:0004058//aromatic-L-amino-acid decarboxylase activity;GO:0004837//tyrosine decarboxylase activity;GO:0005488//binding;GO:0005515//protein binding;GO:0008144//drug binding;GO:0016597//amino acid binding;GO:0016829//lyase activity;GO:0016830//carbon-carbon lyase activity;GO:0016831//carboxy-lyase activity;GO:0019842//vitamin binding;G…	GO:0000003//reproduction;GO:0001505//regulation of neurotransmitter levels;GO:0003008//system process;GO:0006082//organic acid metabolic process;GO:0006520//cellular amino acid metabolic process;GO:0006568//tryptophan metabolic process;GO:0006570//tyrosine metabolic process;GO:0006572//tyrosine catabolic process;GO:0006576//cellular biogenic amine metabolic process;GO:0006584//catecholamine metab…	--
MSTRG.2816.1	ncbi_410638	miR-8-y	0.00456108	0.959410018646119	6	ame-miR-375-3p|miR-200-y|miR-306-x|miR-375-y|miR-375-z|miR-8-y	Ddc	PREDICTED: aromatic-L-amino-acid decarboxylase [Apis mellifera]	Metabolism;Human Diseases;Organismal Systems;Organismal Systems;Human Diseases;Human Diseases;Metabolism;Metabolism;Metabolism	Global and overview maps;Substance dependence;Nervous system;Nervous system;Substance dependence;Substance dependence;Amino acid metabolism;Amino acid metabolism;Amino acid metabolism	ko01100//Metabolic pathways;ko05034//Alcoholism;ko04728//Dopaminergic synapse;ko04726//Serotonergic synapse;ko05031//Amphetamine addiction;ko05030//Cocaine addiction;ko00380//Tryptophan metabolism;ko00350//Tyrosine metabolism;ko00360//Phenylalanine metabolism	K01593;K01593;K01593;K01593;K01593;K01593;K01593;K01593;K01593	GO:0005575//cellular_component;GO:0005622//intracellular;GO:0005623//cell;GO:0005737//cytoplasm;GO:0005829//cytosol;GO:0008021//synaptic vesicle;GO:0012505//endomembrane system;GO:0030133//transport vesicle;GO:0030424//axon;GO:0031410//cytoplasmic vesicle;GO:0031982//vesicle;GO:0036477//somatodendritic compartment;GO:0042995//cell projection;GO:0043005//neuron projection;GO:0043025//neuronal cell…	GO:0003674//molecular_function;GO:0003824//catalytic activity;GO:0004058//aromatic-L-amino-acid decarboxylase activity;GO:0004837//tyrosine decarboxylase activity;GO:0005488//binding;GO:0005515//protein binding;GO:0008144//drug binding;GO:0016597//amino acid binding;GO:0016829//lyase activity;GO:0016830//carbon-carbon lyase activity;GO:0016831//carboxy-lyase activity;GO:0019842//vitamin binding;G…	GO:0000003//reproduction;GO:0001505//regulation of neurotransmitter levels;GO:0003008//system process;GO:0006082//organic acid metabolic process;GO:0006520//cellular amino acid metabolic process;GO:0006568//tryptophan metabolic process;GO:0006570//tyrosine metabolic process;GO:0006572//tyrosine catabolic process;GO:0006576//cellular biogenic amine metabolic process;GO:0006584//catecholamine metab…	--
MSTRG.2816.2	ncbi_410638	ame-miR-375-3p	0.00456108	0.93274667616559	6	ame-miR-375-3p|miR-200-y|miR-306-x|miR-375-y|miR-375-z|miR-8-y	Ddc	PREDICTED: aromatic-L-amino-acid decarboxylase [Apis mellifera]	Metabolism;Human Diseases;Organismal Systems;Organismal Systems;Human Diseases;Human Diseases;Metabolism;Metabolism;Metabolism	Global and overview maps;Substance dependence;Nervous system;Nervous system;Substance dependence;Substance dependence;Amino acid metabolism;Amino acid metabolism;Amino acid metabolism	ko01100//Metabolic pathways;ko05034//Alcoholism;ko04728//Dopaminergic synapse;ko04726//Serotonergic synapse;ko05031//Amphetamine addiction;ko05030//Cocaine addiction;ko00380//Tryptophan metabolism;ko00350//Tyrosine metabolism;ko00360//Phenylalanine metabolism	K01593;K01593;K01593;K01593;K01593;K01593;K01593;K01593;K01593	GO:0005575//cellular_component;GO:0005622//intracellular;GO:0005623//cell;GO:0005737//cytoplasm;GO:0005829//cytosol;GO:0008021//synaptic vesicle;GO:0012505//endomembrane system;GO:0030133//transport vesicle;GO:0030424//axon;GO:0031410//cytoplasmic vesicle;GO:0031982//vesicle;GO:0036477//somatodendritic compartment;GO:0042995//cell projection;GO:0043005//neuron projection;GO:0043025//neuronal cell…	GO:0003674//molecular_function;GO:0003824//catalytic activity;GO:0004058//aromatic-L-amino-acid decarboxylase activity;GO:0004837//tyrosine decarboxylase activity;GO:0005488//binding;GO:0005515//protein binding;GO:0008144//drug binding;GO:0016597//amino acid binding;GO:0016829//lyase activity;GO:0016830//carbon-carbon lyase activity;GO:0016831//carboxy-lyase activity;GO:0019842//vitamin binding;G…	GO:0000003//reproduction;GO:0001505//regulation of neurotransmitter levels;GO:0003008//system process;GO:0006082//organic acid metabolic process;GO:0006520//cellular amino acid metabolic process;GO:0006568//tryptophan metabolic process;GO:0006570//tyrosine metabolic process;GO:0006572//tyrosine catabolic process;GO:0006576//cellular biogenic amine metabolic process;GO:0006584//catecholamine metab…	--
MSTRG.2816.2	ncbi_410638	miR-200-y	0.00456108	0.93274667616559	6	ame-miR-375-3p|miR-200-y|miR-306-x|miR-375-y|miR-375-z|miR-8-y	Ddc	PREDICTED: aromatic-L-amino-acid decarboxylase [Apis mellifera]	Metabolism;Human Diseases;Organismal Systems;Organismal Systems;Human Diseases;Human Diseases;Metabolism;Metabolism;Metabolism	Global and overview maps;Substance dependence;Nervous system;Nervous system;Substance dependence;Substance dependence;Amino acid metabolism;Amino acid metabolism;Amino acid metabolism	ko01100//Metabolic pathways;ko05034//Alcoholism;ko04728//Dopaminergic synapse;ko04726//Serotonergic synapse;ko05031//Amphetamine addiction;ko05030//Cocaine addiction;ko00380//Tryptophan metabolism;ko00350//Tyrosine metabolism;ko00360//Phenylalanine metabolism	K01593;K01593;K01593;K01593;K01593;K01593;K01593;K01593;K01593	GO:0005575//cellular_component;GO:0005622//intracellular;GO:0005623//cell;GO:0005737//cytoplasm;GO:0005829//cytosol;GO:0008021//synaptic vesicle;GO:0012505//endomembrane system;GO:0030133//transport vesicle;GO:0030424//axon;GO:0031410//cytoplasmic vesicle;GO:0031982//vesicle;GO:0036477//somatodendritic compartment;GO:0042995//cell projection;GO:0043005//neuron projection;GO:0043025//neuronal cell…	GO:0003674//molecular_function;GO:0003824//catalytic activity;GO:0004058//aromatic-L-amino-acid decarboxylase activity;GO:0004837//tyrosine decarboxylase activity;GO:0005488//binding;GO:0005515//protein binding;GO:0008144//drug binding;GO:0016597//amino acid binding;GO:0016829//lyase activity;GO:0016830//carbon-carbon lyase activity;GO:0016831//carboxy-lyase activity;GO:0019842//vitamin binding;G…	GO:0000003//reproduction;GO:0001505//regulation of neurotransmitter levels;GO:0003008//system process;GO:0006082//organic acid metabolic process;GO:0006520//cellular amino acid metabolic process;GO:0006568//tryptophan metabolic process;GO:0006570//tyrosine metabolic process;GO:0006572//tyrosine catabolic process;GO:0006576//cellular biogenic amine metabolic process;GO:0006584//catecholamine metab…	--
MSTRG.2816.2	ncbi_410638	miR-306-x	0.00456108	0.93274667616559	6	ame-miR-375-3p|miR-200-y|miR-306-x|miR-375-y|miR-375-z|miR-8-y	Ddc	PREDICTED: aromatic-L-amino-acid decarboxylase [Apis mellifera]	Metabolism;Human Diseases;Organismal Systems;Organismal Systems;Human Diseases;Human Diseases;Metabolism;Metabolism;Metabolism	Global and overview maps;Substance dependence;Nervous system;Nervous system;Substance dependence;Substance dependence;Amino acid metabolism;Amino acid metabolism;Amino acid metabolism	ko01100//Metabolic pathways;ko05034//Alcoholism;ko04728//Dopaminergic synapse;ko04726//Serotonergic synapse;ko05031//Amphetamine addiction;ko05030//Cocaine addiction;ko00380//Tryptophan metabolism;ko00350//Tyrosine metabolism;ko00360//Phenylalanine metabolism	K01593;K01593;K01593;K01593;K01593;K01593;K01593;K01593;K01593	GO:0005575//cellular_component;GO:0005622//intracellular;GO:0005623//cell;GO:0005737//cytoplasm;GO:0005829//cytosol;GO:0008021//synaptic vesicle;GO:0012505//endomembrane system;GO:0030133//transport vesicle;GO:0030424//axon;GO:0031410//cytoplasmic vesicle;GO:0031982//vesicle;GO:0036477//somatodendritic compartment;GO:0042995//cell projection;GO:0043005//neuron projection;GO:0043025//neuronal cell…	GO:0003674//molecular_function;GO:0003824//catalytic activity;GO:0004058//aromatic-L-amino-acid decarboxylase activity;GO:0004837//tyrosine decarboxylase activity;GO:0005488//binding;GO:0005515//protein binding;GO:0008144//drug binding;GO:0016597//amino acid binding;GO:0016829//lyase activity;GO:0016830//carbon-carbon lyase activity;GO:0016831//carboxy-lyase activity;GO:0019842//vitamin binding;G…	GO:0000003//reproduction;GO:0001505//regulation of neurotransmitter levels;GO:0003008//system process;GO:0006082//organic acid metabolic process;GO:0006520//cellular amino acid metabolic process;GO:0006568//tryptophan metabolic process;GO:0006570//tyrosine metabolic process;GO:0006572//tyrosine catabolic process;GO:0006576//cellular biogenic amine metabolic process;GO:0006584//catecholamine metab…	--
MSTRG.2816.2	ncbi_410638	miR-375-y	0.00456108	0.93274667616559	6	ame-miR-375-3p|miR-200-y|miR-306-x|miR-375-y|miR-375-z|miR-8-y	Ddc	PREDICTED: aromatic-L-amino-acid decarboxylase [Apis mellifera]	Metabolism;Human Diseases;Organismal Systems;Organismal Systems;Human Diseases;Human Diseases;Metabolism;Metabolism;Metabolism	Global and overview maps;Substance dependence;Nervous system;Nervous system;Substance dependence;Substance dependence;Amino acid metabolism;Amino acid metabolism;Amino acid metabolism	ko01100//Metabolic pathways;ko05034//Alcoholism;ko04728//Dopaminergic synapse;ko04726//Serotonergic synapse;ko05031//Amphetamine addiction;ko05030//Cocaine addiction;ko00380//Tryptophan metabolism;ko00350//Tyrosine metabolism;ko00360//Phenylalanine metabolism	K01593;K01593;K01593;K01593;K01593;K01593;K01593;K01593;K01593	GO:0005575//cellular_component;GO:0005622//intracellular;GO:0005623//cell;GO:0005737//cytoplasm;GO:0005829//cytosol;GO:0008021//synaptic vesicle;GO:0012505//endomembrane system;GO:0030133//transport vesicle;GO:0030424//axon;GO:0031410//cytoplasmic vesicle;GO:0031982//vesicle;GO:0036477//somatodendritic compartment;GO:0042995//cell projection;GO:0043005//neuron projection;GO:0043025//neuronal cell…	GO:0003674//molecular_function;GO:0003824//catalytic activity;GO:0004058//aromatic-L-amino-acid decarboxylase activity;GO:0004837//tyrosine decarboxylase activity;GO:0005488//binding;GO:0005515//protein binding;GO:0008144//drug binding;GO:0016597//amino acid binding;GO:0016829//lyase activity;GO:0016830//carbon-carbon lyase activity;GO:0016831//carboxy-lyase activity;GO:0019842//vitamin binding;G…	GO:0000003//reproduction;GO:0001505//regulation of neurotransmitter levels;GO:0003008//system process;GO:0006082//organic acid metabolic process;GO:0006520//cellular amino acid metabolic process;GO:0006568//tryptophan metabolic process;GO:0006570//tyrosine metabolic process;GO:0006572//tyrosine catabolic process;GO:0006576//cellular biogenic amine metabolic process;GO:0006584//catecholamine metab…	--
MSTRG.2816.2	ncbi_410638	miR-375-z	0.00456108	0.93274667616559	6	ame-miR-375-3p|miR-200-y|miR-306-x|miR-375-y|miR-375-z|miR-8-y	Ddc	PREDICTED: aromatic-L-amino-acid decarboxylase [Apis mellifera]	Metabolism;Human Diseases;Organismal Systems;Organismal Systems;Human Diseases;Human Diseases;Metabolism;Metabolism;Metabolism	Global and overview maps;Substance dependence;Nervous system;Nervous system;Substance dependence;Substance dependence;Amino acid metabolism;Amino acid metabolism;Amino acid metabolism	ko01100//Metabolic pathways;ko05034//Alcoholism;ko04728//Dopaminergic synapse;ko04726//Serotonergic synapse;ko05031//Amphetamine addiction;ko05030//Cocaine addiction;ko00380//Tryptophan metabolism;ko00350//Tyrosine metabolism;ko00360//Phenylalanine metabolism	K01593;K01593;K01593;K01593;K01593;K01593;K01593;K01593;K01593	GO:0005575//cellular_component;GO:0005622//intracellular;GO:0005623//cell;GO:0005737//cytoplasm;GO:0005829//cytosol;GO:0008021//synaptic vesicle;GO:0012505//endomembrane system;GO:0030133//transport vesicle;GO:0030424//axon;GO:0031410//cytoplasmic vesicle;GO:0031982//vesicle;GO:0036477//somatodendritic compartment;GO:0042995//cell projection;GO:0043005//neuron projection;GO:0043025//neuronal cell…	GO:0003674//molecular_function;GO:0003824//catalytic activity;GO:0004058//aromatic-L-amino-acid decarboxylase activity;GO:0004837//tyrosine decarboxylase activity;GO:0005488//binding;GO:0005515//protein binding;GO:0008144//drug binding;GO:0016597//amino acid binding;GO:0016829//lyase activity;GO:0016830//carbon-carbon lyase activity;GO:0016831//carboxy-lyase activity;GO:0019842//vitamin binding;G…	GO:0000003//reproduction;GO:0001505//regulation of neurotransmitter levels;GO:0003008//system process;GO:0006082//organic acid metabolic process;GO:0006520//cellular amino acid metabolic process;GO:0006568//tryptophan metabolic process;GO:0006570//tyrosine metabolic process;GO:0006572//tyrosine catabolic process;GO:0006576//cellular biogenic amine metabolic process;GO:0006584//catecholamine metab…	--
MSTRG.2816.2	ncbi_410638	miR-8-y	0.00456108	0.93274667616559	6	ame-miR-375-3p|miR-200-y|miR-306-x|miR-375-y|miR-375-z|miR-8-y	Ddc	PREDICTED: aromatic-L-amino-acid decarboxylase [Apis mellifera]	Metabolism;Human Diseases;Organismal Systems;Organismal Systems;Human Diseases;Human Diseases;Metabolism;Metabolism;Metabolism	Global and overview maps;Substance dependence;Nervous system;Nervous system;Substance dependence;Substance dependence;Amino acid metabolism;Amino acid metabolism;Amino acid metabolism	ko01100//Metabolic pathways;ko05034//Alcoholism;ko04728//Dopaminergic synapse;ko04726//Serotonergic synapse;ko05031//Amphetamine addiction;ko05030//Cocaine addiction;ko00380//Tryptophan metabolism;ko00350//Tyrosine metabolism;ko00360//Phenylalanine metabolism	K01593;K01593;K01593;K01593;K01593;K01593;K01593;K01593;K01593	GO:0005575//cellular_component;GO:0005622//intracellular;GO:0005623//cell;GO:0005737//cytoplasm;GO:0005829//cytosol;GO:0008021//synaptic vesicle;GO:0012505//endomembrane system;GO:0030133//transport vesicle;GO:0030424//axon;GO:0031410//cytoplasmic vesicle;GO:0031982//vesicle;GO:0036477//somatodendritic compartment;GO:0042995//cell projection;GO:0043005//neuron projection;GO:0043025//neuronal cell…	GO:0003674//molecular_function;GO:0003824//catalytic activity;GO:0004058//aromatic-L-amino-acid decarboxylase activity;GO:0004837//tyrosine decarboxylase activity;GO:0005488//binding;GO:0005515//protein binding;GO:0008144//drug binding;GO:0016597//amino acid binding;GO:0016829//lyase activity;GO:0016830//carbon-carbon lyase activity;GO:0016831//carboxy-lyase activity;GO:0019842//vitamin binding;G…	GO:0000003//reproduction;GO:0001505//regulation of neurotransmitter levels;GO:0003008//system process;GO:0006082//organic acid metabolic process;GO:0006520//cellular amino acid metabolic process;GO:0006568//tryptophan metabolic process;GO:0006570//tyrosine metabolic process;GO:0006572//tyrosine catabolic process;GO:0006576//cellular biogenic amine metabolic process;GO:0006584//catecholamine metab…	--
MSTRG.6100.1	ncbi_410638	ame-miR-375-3p	0.00425078	0.977819700150684	3	ame-miR-375-3p|miR-375-y|miR-375-z	Ddc	PREDICTED: aromatic-L-amino-acid decarboxylase [Apis mellifera]	Metabolism;Human Diseases;Organismal Systems;Organismal Systems;Human Diseases;Human Diseases;Metabolism;Metabolism;Metabolism	Global and overview maps;Substance dependence;Nervous system;Nervous system;Substance dependence;Substance dependence;Amino acid metabolism;Amino acid metabolism;Amino acid metabolism	ko01100//Metabolic pathways;ko05034//Alcoholism;ko04728//Dopaminergic synapse;ko04726//Serotonergic synapse;ko05031//Amphetamine addiction;ko05030//Cocaine addiction;ko00380//Tryptophan metabolism;ko00350//Tyrosine metabolism;ko00360//Phenylalanine metabolism	K01593;K01593;K01593;K01593;K01593;K01593;K01593;K01593;K01593	GO:0005575//cellular_component;GO:0005622//intracellular;GO:0005623//cell;GO:0005737//cytoplasm;GO:0005829//cytosol;GO:0008021//synaptic vesicle;GO:0012505//endomembrane system;GO:0030133//transport vesicle;GO:0030424//axon;GO:0031410//cytoplasmic vesicle;GO:0031982//vesicle;GO:0036477//somatodendritic compartment;GO:0042995//cell projection;GO:0043005//neuron projection;GO:0043025//neuronal cell…	GO:0003674//molecular_function;GO:0003824//catalytic activity;GO:0004058//aromatic-L-amino-acid decarboxylase activity;GO:0004837//tyrosine decarboxylase activity;GO:0005488//binding;GO:0005515//protein binding;GO:0008144//drug binding;GO:0016597//amino acid binding;GO:0016829//lyase activity;GO:0016830//carbon-carbon lyase activity;GO:0016831//carboxy-lyase activity;GO:0019842//vitamin binding;G…	GO:0000003//reproduction;GO:0001505//regulation of neurotransmitter levels;GO:0003008//system process;GO:0006082//organic acid metabolic process;GO:0006520//cellular amino acid metabolic process;GO:0006568//tryptophan metabolic process;GO:0006570//tyrosine metabolic process;GO:0006572//tyrosine catabolic process;GO:0006576//cellular biogenic amine metabolic process;GO:0006584//catecholamine metab…	--
MSTRG.6100.1	ncbi_410638	miR-375-y	0.00425078	0.977819700150684	3	ame-miR-375-3p|miR-375-y|miR-375-z	Ddc	PREDICTED: aromatic-L-amino-acid decarboxylase [Apis mellifera]	Metabolism;Human Diseases;Organismal Systems;Organismal Systems;Human Diseases;Human Diseases;Metabolism;Metabolism;Metabolism	Global and overview maps;Substance dependence;Nervous system;Nervous system;Substance dependence;Substance dependence;Amino acid metabolism;Amino acid metabolism;Amino acid metabolism	ko01100//Metabolic pathways;ko05034//Alcoholism;ko04728//Dopaminergic synapse;ko04726//Serotonergic synapse;ko05031//Amphetamine addiction;ko05030//Cocaine addiction;ko00380//Tryptophan metabolism;ko00350//Tyrosine metabolism;ko00360//Phenylalanine metabolism	K01593;K01593;K01593;K01593;K01593;K01593;K01593;K01593;K01593	GO:0005575//cellular_component;GO:0005622//intracellular;GO:0005623//cell;GO:0005737//cytoplasm;GO:0005829//cytosol;GO:0008021//synaptic vesicle;GO:0012505//endomembrane system;GO:0030133//transport vesicle;GO:0030424//axon;GO:0031410//cytoplasmic vesicle;GO:0031982//vesicle;GO:0036477//somatodendritic compartment;GO:0042995//cell projection;GO:0043005//neuron projection;GO:0043025//neuronal cell…	GO:0003674//molecular_function;GO:0003824//catalytic activity;GO:0004058//aromatic-L-amino-acid decarboxylase activity;GO:0004837//tyrosine decarboxylase activity;GO:0005488//binding;GO:0005515//protein binding;GO:0008144//drug binding;GO:0016597//amino acid binding;GO:0016829//lyase activity;GO:0016830//carbon-carbon lyase activity;GO:0016831//carboxy-lyase activity;GO:0019842//vitamin binding;G…	GO:0000003//reproduction;GO:0001505//regulation of neurotransmitter levels;GO:0003008//system process;GO:0006082//organic acid metabolic process;GO:0006520//cellular amino acid metabolic process;GO:0006568//tryptophan metabolic process;GO:0006570//tyrosine metabolic process;GO:0006572//tyrosine catabolic process;GO:0006576//cellular biogenic amine metabolic process;GO:0006584//catecholamine metab…	--
MSTRG.6100.1	ncbi_410638	miR-375-z	0.00425078	0.977819700150684	3	ame-miR-375-3p|miR-375-y|miR-375-z	Ddc	PREDICTED: aromatic-L-amino-acid decarboxylase [Apis mellifera]	Metabolism;Human Diseases;Organismal Systems;Organismal Systems;Human Diseases;Human Diseases;Metabolism;Metabolism;Metabolism	Global and overview maps;Substance dependence;Nervous system;Nervous system;Substance dependence;Substance dependence;Amino acid metabolism;Amino acid metabolism;Amino acid metabolism	ko01100//Metabolic pathways;ko05034//Alcoholism;ko04728//Dopaminergic synapse;ko04726//Serotonergic synapse;ko05031//Amphetamine addiction;ko05030//Cocaine addiction;ko00380//Tryptophan metabolism;ko00350//Tyrosine metabolism;ko00360//Phenylalanine metabolism	K01593;K01593;K01593;K01593;K01593;K01593;K01593;K01593;K01593	GO:0005575//cellular_component;GO:0005622//intracellular;GO:0005623//cell;GO:0005737//cytoplasm;GO:0005829//cytosol;GO:0008021//synaptic vesicle;GO:0012505//endomembrane system;GO:0030133//transport vesicle;GO:0030424//axon;GO:0031410//cytoplasmic vesicle;GO:0031982//vesicle;GO:0036477//somatodendritic compartment;GO:0042995//cell projection;GO:0043005//neuron projection;GO:0043025//neuronal cell…	GO:0003674//molecular_function;GO:0003824//catalytic activity;GO:0004058//aromatic-L-amino-acid decarboxylase activity;GO:0004837//tyrosine decarboxylase activity;GO:0005488//binding;GO:0005515//protein binding;GO:0008144//drug binding;GO:0016597//amino acid binding;GO:0016829//lyase activity;GO:0016830//carbon-carbon lyase activity;GO:0016831//carboxy-lyase activity;GO:0019842//vitamin binding;G…	GO:0000003//reproduction;GO:0001505//regulation of neurotransmitter levels;GO:0003008//system process;GO:0006082//organic acid metabolic process;GO:0006520//cellular amino acid metabolic process;GO:0006568//tryptophan metabolic process;GO:0006570//tyrosine metabolic process;GO:0006572//tyrosine catabolic process;GO:0006576//cellular biogenic amine metabolic process;GO:0006584//catecholamine metab…	--
MSTRG.9171.1	ncbi_410638	ame-miR-375-3p	0.00268817	0.940884330167675	5	ame-miR-375-3p|miR-200-y|miR-375-y|miR-375-z|miR-8-y	Ddc	PREDICTED: aromatic-L-amino-acid decarboxylase [Apis mellifera]	Metabolism;Human Diseases;Organismal Systems;Organismal Systems;Human Diseases;Human Diseases;Metabolism;Metabolism;Metabolism	Global and overview maps;Substance dependence;Nervous system;Nervous system;Substance dependence;Substance dependence;Amino acid metabolism;Amino acid metabolism;Amino acid metabolism	ko01100//Metabolic pathways;ko05034//Alcoholism;ko04728//Dopaminergic synapse;ko04726//Serotonergic synapse;ko05031//Amphetamine addiction;ko05030//Cocaine addiction;ko00380//Tryptophan metabolism;ko00350//Tyrosine metabolism;ko00360//Phenylalanine metabolism	K01593;K01593;K01593;K01593;K01593;K01593;K01593;K01593;K01593	GO:0005575//cellular_component;GO:0005622//intracellular;GO:0005623//cell;GO:0005737//cytoplasm;GO:0005829//cytosol;GO:0008021//synaptic vesicle;GO:0012505//endomembrane system;GO:0030133//transport vesicle;GO:0030424//axon;GO:0031410//cytoplasmic vesicle;GO:0031982//vesicle;GO:0036477//somatodendritic compartment;GO:0042995//cell projection;GO:0043005//neuron projection;GO:0043025//neuronal cell…	GO:0003674//molecular_function;GO:0003824//catalytic activity;GO:0004058//aromatic-L-amino-acid decarboxylase activity;GO:0004837//tyrosine decarboxylase activity;GO:0005488//binding;GO:0005515//protein binding;GO:0008144//drug binding;GO:0016597//amino acid binding;GO:0016829//lyase activity;GO:0016830//carbon-carbon lyase activity;GO:0016831//carboxy-lyase activity;GO:0019842//vitamin binding;G…	GO:0000003//reproduction;GO:0001505//regulation of neurotransmitter levels;GO:0003008//system process;GO:0006082//organic acid metabolic process;GO:0006520//cellular amino acid metabolic process;GO:0006568//tryptophan metabolic process;GO:0006570//tyrosine metabolic process;GO:0006572//tyrosine catabolic process;GO:0006576//cellular biogenic amine metabolic process;GO:0006584//catecholamine metab…	--
MSTRG.9171.1	ncbi_410638	miR-200-y	0.00268817	0.940884330167675	5	ame-miR-375-3p|miR-200-y|miR-375-y|miR-375-z|miR-8-y	Ddc	PREDICTED: aromatic-L-amino-acid decarboxylase [Apis mellifera]	Metabolism;Human Diseases;Organismal Systems;Organismal Systems;Human Diseases;Human Diseases;Metabolism;Metabolism;Metabolism	Global and overview maps;Substance dependence;Nervous system;Nervous system;Substance dependence;Substance dependence;Amino acid metabolism;Amino acid metabolism;Amino acid metabolism	ko01100//Metabolic pathways;ko05034//Alcoholism;ko04728//Dopaminergic synapse;ko04726//Serotonergic synapse;ko05031//Amphetamine addiction;ko05030//Cocaine addiction;ko00380//Tryptophan metabolism;ko00350//Tyrosine metabolism;ko00360//Phenylalanine metabolism	K01593;K01593;K01593;K01593;K01593;K01593;K01593;K01593;K01593	GO:0005575//cellular_component;GO:0005622//intracellular;GO:0005623//cell;GO:0005737//cytoplasm;GO:0005829//cytosol;GO:0008021//synaptic vesicle;GO:0012505//endomembrane system;GO:0030133//transport vesicle;GO:0030424//axon;GO:0031410//cytoplasmic vesicle;GO:0031982//vesicle;GO:0036477//somatodendritic compartment;GO:0042995//cell projection;GO:0043005//neuron projection;GO:0043025//neuronal cell…	GO:0003674//molecular_function;GO:0003824//catalytic activity;GO:0004058//aromatic-L-amino-acid decarboxylase activity;GO:0004837//tyrosine decarboxylase activity;GO:0005488//binding;GO:0005515//protein binding;GO:0008144//drug binding;GO:0016597//amino acid binding;GO:0016829//lyase activity;GO:0016830//carbon-carbon lyase activity;GO:0016831//carboxy-lyase activity;GO:0019842//vitamin binding;G…	GO:0000003//reproduction;GO:0001505//regulation of neurotransmitter levels;GO:0003008//system process;GO:0006082//organic acid metabolic process;GO:0006520//cellular amino acid metabolic process;GO:0006568//tryptophan metabolic process;GO:0006570//tyrosine metabolic process;GO:0006572//tyrosine catabolic process;GO:0006576//cellular biogenic amine metabolic process;GO:0006584//catecholamine metab…	--
MSTRG.9171.1	ncbi_410638	miR-375-y	0.00268817	0.940884330167675	5	ame-miR-375-3p|miR-200-y|miR-375-y|miR-375-z|miR-8-y	Ddc	PREDICTED: aromatic-L-amino-acid decarboxylase [Apis mellifera]	Metabolism;Human Diseases;Organismal Systems;Organismal Systems;Human Diseases;Human Diseases;Metabolism;Metabolism;Metabolism	Global and overview maps;Substance dependence;Nervous system;Nervous system;Substance dependence;Substance dependence;Amino acid metabolism;Amino acid metabolism;Amino acid metabolism	ko01100//Metabolic pathways;ko05034//Alcoholism;ko04728//Dopaminergic synapse;ko04726//Serotonergic synapse;ko05031//Amphetamine addiction;ko05030//Cocaine addiction;ko00380//Tryptophan metabolism;ko00350//Tyrosine metabolism;ko00360//Phenylalanine metabolism	K01593;K01593;K01593;K01593;K01593;K01593;K01593;K01593;K01593	GO:0005575//cellular_component;GO:0005622//intracellular;GO:0005623//cell;GO:0005737//cytoplasm;GO:0005829//cytosol;GO:0008021//synaptic vesicle;GO:0012505//endomembrane system;GO:0030133//transport vesicle;GO:0030424//axon;GO:0031410//cytoplasmic vesicle;GO:0031982//vesicle;GO:0036477//somatodendritic compartment;GO:0042995//cell projection;GO:0043005//neuron projection;GO:0043025//neuronal cell…	GO:0003674//molecular_function;GO:0003824//catalytic activity;GO:0004058//aromatic-L-amino-acid decarboxylase activity;GO:0004837//tyrosine decarboxylase activity;GO:0005488//binding;GO:0005515//protein binding;GO:0008144//drug binding;GO:0016597//amino acid binding;GO:0016829//lyase activity;GO:0016830//carbon-carbon lyase activity;GO:0016831//carboxy-lyase activity;GO:0019842//vitamin binding;G…	GO:0000003//reproduction;GO:0001505//regulation of neurotransmitter levels;GO:0003008//system process;GO:0006082//organic acid metabolic process;GO:0006520//cellular amino acid metabolic process;GO:0006568//tryptophan metabolic process;GO:0006570//tyrosine metabolic process;GO:0006572//tyrosine catabolic process;GO:0006576//cellular biogenic amine metabolic process;GO:0006584//catecholamine metab…	--
MSTRG.9171.1	ncbi_410638	miR-375-z	0.00268817	0.940884330167675	5	ame-miR-375-3p|miR-200-y|miR-375-y|miR-375-z|miR-8-y	Ddc	PREDICTED: aromatic-L-amino-acid decarboxylase [Apis mellifera]	Metabolism;Human Diseases;Organismal Systems;Organismal Systems;Human Diseases;Human Diseases;Metabolism;Metabolism;Metabolism	Global and overview maps;Substance dependence;Nervous system;Nervous system;Substance dependence;Substance dependence;Amino acid metabolism;Amino acid metabolism;Amino acid metabolism	ko01100//Metabolic pathways;ko05034//Alcoholism;ko04728//Dopaminergic synapse;ko04726//Serotonergic synapse;ko05031//Amphetamine addiction;ko05030//Cocaine addiction;ko00380//Tryptophan metabolism;ko00350//Tyrosine metabolism;ko00360//Phenylalanine metabolism	K01593;K01593;K01593;K01593;K01593;K01593;K01593;K01593;K01593	GO:0005575//cellular_component;GO:0005622//intracellular;GO:0005623//cell;GO:0005737//cytoplasm;GO:0005829//cytosol;GO:0008021//synaptic vesicle;GO:0012505//endomembrane system;GO:0030133//transport vesicle;GO:0030424//axon;GO:0031410//cytoplasmic vesicle;GO:0031982//vesicle;GO:0036477//somatodendritic compartment;GO:0042995//cell projection;GO:0043005//neuron projection;GO:0043025//neuronal cell…	GO:0003674//molecular_function;GO:0003824//catalytic activity;GO:0004058//aromatic-L-amino-acid decarboxylase activity;GO:0004837//tyrosine decarboxylase activity;GO:0005488//binding;GO:0005515//protein binding;GO:0008144//drug binding;GO:0016597//amino acid binding;GO:0016829//lyase activity;GO:0016830//carbon-carbon lyase activity;GO:0016831//carboxy-lyase activity;GO:0019842//vitamin binding;G…	GO:0000003//reproduction;GO:0001505//regulation of neurotransmitter levels;GO:0003008//system process;GO:0006082//organic acid metabolic process;GO:0006520//cellular amino acid metabolic process;GO:0006568//tryptophan metabolic process;GO:0006570//tyrosine metabolic process;GO:0006572//tyrosine catabolic process;GO:0006576//cellular biogenic amine metabolic process;GO:0006584//catecholamine metab…	--
MSTRG.9171.1	ncbi_410638	miR-8-y	0.00268817	0.940884330167675	5	ame-miR-375-3p|miR-200-y|miR-375-y|miR-375-z|miR-8-y	Ddc	PREDICTED: aromatic-L-amino-acid decarboxylase [Apis mellifera]	Metabolism;Human Diseases;Organismal Systems;Organismal Systems;Human Diseases;Human Diseases;Metabolism;Metabolism;Metabolism	Global and overview maps;Substance dependence;Nervous system;Nervous system;Substance dependence;Substance dependence;Amino acid metabolism;Amino acid metabolism;Amino acid metabolism	ko01100//Metabolic pathways;ko05034//Alcoholism;ko04728//Dopaminergic synapse;ko04726//Serotonergic synapse;ko05031//Amphetamine addiction;ko05030//Cocaine addiction;ko00380//Tryptophan metabolism;ko00350//Tyrosine metabolism;ko00360//Phenylalanine metabolism	K01593;K01593;K01593;K01593;K01593;K01593;K01593;K01593;K01593	GO:0005575//cellular_component;GO:0005622//intracellular;GO:0005623//cell;GO:0005737//cytoplasm;GO:0005829//cytosol;GO:0008021//synaptic vesicle;GO:0012505//endomembrane system;GO:0030133//transport vesicle;GO:0030424//axon;GO:0031410//cytoplasmic vesicle;GO:0031982//vesicle;GO:0036477//somatodendritic compartment;GO:0042995//cell projection;GO:0043005//neuron projection;GO:0043025//neuronal cell…	GO:0003674//molecular_function;GO:0003824//catalytic activity;GO:0004058//aromatic-L-amino-acid decarboxylase activity;GO:0004837//tyrosine decarboxylase activity;GO:0005488//binding;GO:0005515//protein binding;GO:0008144//drug binding;GO:0016597//amino acid binding;GO:0016829//lyase activity;GO:0016830//carbon-carbon lyase activity;GO:0016831//carboxy-lyase activity;GO:0019842//vitamin binding;G…	GO:0000003//reproduction;GO:0001505//regulation of neurotransmitter levels;GO:0003008//system process;GO:0006082//organic acid metabolic process;GO:0006520//cellular amino acid metabolic process;GO:0006568//tryptophan metabolic process;GO:0006570//tyrosine metabolic process;GO:0006572//tyrosine catabolic process;GO:0006576//cellular biogenic amine metabolic process;GO:0006584//catecholamine metab…	--
MSTRG.9576.1	ncbi_410638	ame-miR-375-3p	0.018332	0.969366252025456	5	ame-miR-375-3p|miR-200-y|miR-375-y|miR-375-z|miR-8-y	Ddc	PREDICTED: aromatic-L-amino-acid decarboxylase [Apis mellifera]	Metabolism;Human Diseases;Organismal Systems;Organismal Systems;Human Diseases;Human Diseases;Metabolism;Metabolism;Metabolism	Global and overview maps;Substance dependence;Nervous system;Nervous system;Substance dependence;Substance dependence;Amino acid metabolism;Amino acid metabolism;Amino acid metabolism	ko01100//Metabolic pathways;ko05034//Alcoholism;ko04728//Dopaminergic synapse;ko04726//Serotonergic synapse;ko05031//Amphetamine addiction;ko05030//Cocaine addiction;ko00380//Tryptophan metabolism;ko00350//Tyrosine metabolism;ko00360//Phenylalanine metabolism	K01593;K01593;K01593;K01593;K01593;K01593;K01593;K01593;K01593	GO:0005575//cellular_component;GO:0005622//intracellular;GO:0005623//cell;GO:0005737//cytoplasm;GO:0005829//cytosol;GO:0008021//synaptic vesicle;GO:0012505//endomembrane system;GO:0030133//transport vesicle;GO:0030424//axon;GO:0031410//cytoplasmic vesicle;GO:0031982//vesicle;GO:0036477//somatodendritic compartment;GO:0042995//cell projection;GO:0043005//neuron projection;GO:0043025//neuronal cell…	GO:0003674//molecular_function;GO:0003824//catalytic activity;GO:0004058//aromatic-L-amino-acid decarboxylase activity;GO:0004837//tyrosine decarboxylase activity;GO:0005488//binding;GO:0005515//protein binding;GO:0008144//drug binding;GO:0016597//amino acid binding;GO:0016829//lyase activity;GO:0016830//carbon-carbon lyase activity;GO:0016831//carboxy-lyase activity;GO:0019842//vitamin binding;G…	GO:0000003//reproduction;GO:0001505//regulation of neurotransmitter levels;GO:0003008//system process;GO:0006082//organic acid metabolic process;GO:0006520//cellular amino acid metabolic process;GO:0006568//tryptophan metabolic process;GO:0006570//tyrosine metabolic process;GO:0006572//tyrosine catabolic process;GO:0006576//cellular biogenic amine metabolic process;GO:0006584//catecholamine metab…	--
MSTRG.9576.1	ncbi_410638	miR-200-y	0.018332	0.969366252025456	5	ame-miR-375-3p|miR-200-y|miR-375-y|miR-375-z|miR-8-y	Ddc	PREDICTED: aromatic-L-amino-acid decarboxylase [Apis mellifera]	Metabolism;Human Diseases;Organismal Systems;Organismal Systems;Human Diseases;Human Diseases;Metabolism;Metabolism;Metabolism	Global and overview maps;Substance dependence;Nervous system;Nervous system;Substance dependence;Substance dependence;Amino acid metabolism;Amino acid metabolism;Amino acid metabolism	ko01100//Metabolic pathways;ko05034//Alcoholism;ko04728//Dopaminergic synapse;ko04726//Serotonergic synapse;ko05031//Amphetamine addiction;ko05030//Cocaine addiction;ko00380//Tryptophan metabolism;ko00350//Tyrosine metabolism;ko00360//Phenylalanine metabolism	K01593;K01593;K01593;K01593;K01593;K01593;K01593;K01593;K01593	GO:0005575//cellular_component;GO:0005622//intracellular;GO:0005623//cell;GO:0005737//cytoplasm;GO:0005829//cytosol;GO:0008021//synaptic vesicle;GO:0012505//endomembrane system;GO:0030133//transport vesicle;GO:0030424//axon;GO:0031410//cytoplasmic vesicle;GO:0031982//vesicle;GO:0036477//somatodendritic compartment;GO:0042995//cell projection;GO:0043005//neuron projection;GO:0043025//neuronal cell…	GO:0003674//molecular_function;GO:0003824//catalytic activity;GO:0004058//aromatic-L-amino-acid decarboxylase activity;GO:0004837//tyrosine decarboxylase activity;GO:0005488//binding;GO:0005515//protein binding;GO:0008144//drug binding;GO:0016597//amino acid binding;GO:0016829//lyase activity;GO:0016830//carbon-carbon lyase activity;GO:0016831//carboxy-lyase activity;GO:0019842//vitamin binding;G…	GO:0000003//reproduction;GO:0001505//regulation of neurotransmitter levels;GO:0003008//system process;GO:0006082//organic acid metabolic process;GO:0006520//cellular amino acid metabolic process;GO:0006568//tryptophan metabolic process;GO:0006570//tyrosine metabolic process;GO:0006572//tyrosine catabolic process;GO:0006576//cellular biogenic amine metabolic process;GO:0006584//catecholamine metab…	--
MSTRG.9576.1	ncbi_410638	miR-375-y	0.018332	0.969366252025456	5	ame-miR-375-3p|miR-200-y|miR-375-y|miR-375-z|miR-8-y	Ddc	PREDICTED: aromatic-L-amino-acid decarboxylase [Apis mellifera]	Metabolism;Human Diseases;Organismal Systems;Organismal Systems;Human Diseases;Human Diseases;Metabolism;Metabolism;Metabolism	Global and overview maps;Substance dependence;Nervous system;Nervous system;Substance dependence;Substance dependence;Amino acid metabolism;Amino acid metabolism;Amino acid metabolism	ko01100//Metabolic pathways;ko05034//Alcoholism;ko04728//Dopaminergic synapse;ko04726//Serotonergic synapse;ko05031//Amphetamine addiction;ko05030//Cocaine addiction;ko00380//Tryptophan metabolism;ko00350//Tyrosine metabolism;ko00360//Phenylalanine metabolism	K01593;K01593;K01593;K01593;K01593;K01593;K01593;K01593;K01593	GO:0005575//cellular_component;GO:0005622//intracellular;GO:0005623//cell;GO:0005737//cytoplasm;GO:0005829//cytosol;GO:0008021//synaptic vesicle;GO:0012505//endomembrane system;GO:0030133//transport vesicle;GO:0030424//axon;GO:0031410//cytoplasmic vesicle;GO:0031982//vesicle;GO:0036477//somatodendritic compartment;GO:0042995//cell projection;GO:0043005//neuron projection;GO:0043025//neuronal cell…	GO:0003674//molecular_function;GO:0003824//catalytic activity;GO:0004058//aromatic-L-amino-acid decarboxylase activity;GO:0004837//tyrosine decarboxylase activity;GO:0005488//binding;GO:0005515//protein binding;GO:0008144//drug binding;GO:0016597//amino acid binding;GO:0016829//lyase activity;GO:0016830//carbon-carbon lyase activity;GO:0016831//carboxy-lyase activity;GO:0019842//vitamin binding;G…	GO:0000003//reproduction;GO:0001505//regulation of neurotransmitter levels;GO:0003008//system process;GO:0006082//organic acid metabolic process;GO:0006520//cellular amino acid metabolic process;GO:0006568//tryptophan metabolic process;GO:0006570//tyrosine metabolic process;GO:0006572//tyrosine catabolic process;GO:0006576//cellular biogenic amine metabolic process;GO:0006584//catecholamine metab…	--
MSTRG.9576.1	ncbi_410638	miR-375-z	0.018332	0.969366252025456	5	ame-miR-375-3p|miR-200-y|miR-375-y|miR-375-z|miR-8-y	Ddc	PREDICTED: aromatic-L-amino-acid decarboxylase [Apis mellifera]	Metabolism;Human Diseases;Organismal Systems;Organismal Systems;Human Diseases;Human Diseases;Metabolism;Metabolism;Metabolism	Global and overview maps;Substance dependence;Nervous system;Nervous system;Substance dependence;Substance dependence;Amino acid metabolism;Amino acid metabolism;Amino acid metabolism	ko01100//Metabolic pathways;ko05034//Alcoholism;ko04728//Dopaminergic synapse;ko04726//Serotonergic synapse;ko05031//Amphetamine addiction;ko05030//Cocaine addiction;ko00380//Tryptophan metabolism;ko00350//Tyrosine metabolism;ko00360//Phenylalanine metabolism	K01593;K01593;K01593;K01593;K01593;K01593;K01593;K01593;K01593	GO:0005575//cellular_component;GO:0005622//intracellular;GO:0005623//cell;GO:0005737//cytoplasm;GO:0005829//cytosol;GO:0008021//synaptic vesicle;GO:0012505//endomembrane system;GO:0030133//transport vesicle;GO:0030424//axon;GO:0031410//cytoplasmic vesicle;GO:0031982//vesicle;GO:0036477//somatodendritic compartment;GO:0042995//cell projection;GO:0043005//neuron projection;GO:0043025//neuronal cell…	GO:0003674//molecular_function;GO:0003824//catalytic activity;GO:0004058//aromatic-L-amino-acid decarboxylase activity;GO:0004837//tyrosine decarboxylase activity;GO:0005488//binding;GO:0005515//protein binding;GO:0008144//drug binding;GO:0016597//amino acid binding;GO:0016829//lyase activity;GO:0016830//carbon-carbon lyase activity;GO:0016831//carboxy-lyase activity;GO:0019842//vitamin binding;G…	GO:0000003//reproduction;GO:0001505//regulation of neurotransmitter levels;GO:0003008//system process;GO:0006082//organic acid metabolic process;GO:0006520//cellular amino acid metabolic process;GO:0006568//tryptophan metabolic process;GO:0006570//tyrosine metabolic process;GO:0006572//tyrosine catabolic process;GO:0006576//cellular biogenic amine metabolic process;GO:0006584//catecholamine metab…	--
MSTRG.9576.1	ncbi_410638	miR-8-y	0.018332	0.969366252025456	5	ame-miR-375-3p|miR-200-y|miR-375-y|miR-375-z|miR-8-y	Ddc	PREDICTED: aromatic-L-amino-acid decarboxylase [Apis mellifera]	Metabolism;Human Diseases;Organismal Systems;Organismal Systems;Human Diseases;Human Diseases;Metabolism;Metabolism;Metabolism	Global and overview maps;Substance dependence;Nervous system;Nervous system;Substance dependence;Substance dependence;Amino acid metabolism;Amino acid metabolism;Amino acid metabolism	ko01100//Metabolic pathways;ko05034//Alcoholism;ko04728//Dopaminergic synapse;ko04726//Serotonergic synapse;ko05031//Amphetamine addiction;ko05030//Cocaine addiction;ko00380//Tryptophan metabolism;ko00350//Tyrosine metabolism;ko00360//Phenylalanine metabolism	K01593;K01593;K01593;K01593;K01593;K01593;K01593;K01593;K01593	GO:0005575//cellular_component;GO:0005622//intracellular;GO:0005623//cell;GO:0005737//cytoplasm;GO:0005829//cytosol;GO:0008021//synaptic vesicle;GO:0012505//endomembrane system;GO:0030133//transport vesicle;GO:0030424//axon;GO:0031410//cytoplasmic vesicle;GO:0031982//vesicle;GO:0036477//somatodendritic compartment;GO:0042995//cell projection;GO:0043005//neuron projection;GO:0043025//neuronal cell…	GO:0003674//molecular_function;GO:0003824//catalytic activity;GO:0004058//aromatic-L-amino-acid decarboxylase activity;GO:0004837//tyrosine decarboxylase activity;GO:0005488//binding;GO:0005515//protein binding;GO:0008144//drug binding;GO:0016597//amino acid binding;GO:0016829//lyase activity;GO:0016830//carbon-carbon lyase activity;GO:0016831//carboxy-lyase activity;GO:0019842//vitamin binding;G…	GO:0000003//reproduction;GO:0001505//regulation of neurotransmitter levels;GO:0003008//system process;GO:0006082//organic acid metabolic process;GO:0006520//cellular amino acid metabolic process;GO:0006568//tryptophan metabolic process;GO:0006570//tyrosine metabolic process;GO:0006572//tyrosine catabolic process;GO:0006576//cellular biogenic amine metabolic process;GO:0006584//catecholamine metab…	--
MSTRG.9773.4	ncbi_410638	ame-miR-375-3p	0.0420601	0.999223802395993	3	ame-miR-375-3p|miR-375-y|miR-375-z	Ddc	PREDICTED: aromatic-L-amino-acid decarboxylase [Apis mellifera]	Metabolism;Human Diseases;Organismal Systems;Organismal Systems;Human Diseases;Human Diseases;Metabolism;Metabolism;Metabolism	Global and overview maps;Substance dependence;Nervous system;Nervous system;Substance dependence;Substance dependence;Amino acid metabolism;Amino acid metabolism;Amino acid metabolism	ko01100//Metabolic pathways;ko05034//Alcoholism;ko04728//Dopaminergic synapse;ko04726//Serotonergic synapse;ko05031//Amphetamine addiction;ko05030//Cocaine addiction;ko00380//Tryptophan metabolism;ko00350//Tyrosine metabolism;ko00360//Phenylalanine metabolism	K01593;K01593;K01593;K01593;K01593;K01593;K01593;K01593;K01593	GO:0005575//cellular_component;GO:0005622//intracellular;GO:0005623//cell;GO:0005737//cytoplasm;GO:0005829//cytosol;GO:0008021//synaptic vesicle;GO:0012505//endomembrane system;GO:0030133//transport vesicle;GO:0030424//axon;GO:0031410//cytoplasmic vesicle;GO:0031982//vesicle;GO:0036477//somatodendritic compartment;GO:0042995//cell projection;GO:0043005//neuron projection;GO:0043025//neuronal cell…	GO:0003674//molecular_function;GO:0003824//catalytic activity;GO:0004058//aromatic-L-amino-acid decarboxylase activity;GO:0004837//tyrosine decarboxylase activity;GO:0005488//binding;GO:0005515//protein binding;GO:0008144//drug binding;GO:0016597//amino acid binding;GO:0016829//lyase activity;GO:0016830//carbon-carbon lyase activity;GO:0016831//carboxy-lyase activity;GO:0019842//vitamin binding;G…	GO:0000003//reproduction;GO:0001505//regulation of neurotransmitter levels;GO:0003008//system process;GO:0006082//organic acid metabolic process;GO:0006520//cellular amino acid metabolic process;GO:0006568//tryptophan metabolic process;GO:0006570//tyrosine metabolic process;GO:0006572//tyrosine catabolic process;GO:0006576//cellular biogenic amine metabolic process;GO:0006584//catecholamine metab…	--
MSTRG.9773.4	ncbi_410638	miR-375-y	0.0420601	0.999223802395993	3	ame-miR-375-3p|miR-375-y|miR-375-z	Ddc	PREDICTED: aromatic-L-amino-acid decarboxylase [Apis mellifera]	Metabolism;Human Diseases;Organismal Systems;Organismal Systems;Human Diseases;Human Diseases;Metabolism;Metabolism;Metabolism	Global and overview maps;Substance dependence;Nervous system;Nervous system;Substance dependence;Substance dependence;Amino acid metabolism;Amino acid metabolism;Amino acid metabolism	ko01100//Metabolic pathways;ko05034//Alcoholism;ko04728//Dopaminergic synapse;ko04726//Serotonergic synapse;ko05031//Amphetamine addiction;ko05030//Cocaine addiction;ko00380//Tryptophan metabolism;ko00350//Tyrosine metabolism;ko00360//Phenylalanine metabolism	K01593;K01593;K01593;K01593;K01593;K01593;K01593;K01593;K01593	GO:0005575//cellular_component;GO:0005622//intracellular;GO:0005623//cell;GO:0005737//cytoplasm;GO:0005829//cytosol;GO:0008021//synaptic vesicle;GO:0012505//endomembrane system;GO:0030133//transport vesicle;GO:0030424//axon;GO:0031410//cytoplasmic vesicle;GO:0031982//vesicle;GO:0036477//somatodendritic compartment;GO:0042995//cell projection;GO:0043005//neuron projection;GO:0043025//neuronal cell…	GO:0003674//molecular_function;GO:0003824//catalytic activity;GO:0004058//aromatic-L-amino-acid decarboxylase activity;GO:0004837//tyrosine decarboxylase activity;GO:0005488//binding;GO:0005515//protein binding;GO:0008144//drug binding;GO:0016597//amino acid binding;GO:0016829//lyase activity;GO:0016830//carbon-carbon lyase activity;GO:0016831//carboxy-lyase activity;GO:0019842//vitamin binding;G…	GO:0000003//reproduction;GO:0001505//regulation of neurotransmitter levels;GO:0003008//system process;GO:0006082//organic acid metabolic process;GO:0006520//cellular amino acid metabolic process;GO:0006568//tryptophan metabolic process;GO:0006570//tyrosine metabolic process;GO:0006572//tyrosine catabolic process;GO:0006576//cellular biogenic amine metabolic process;GO:0006584//catecholamine metab…	--
MSTRG.9773.4	ncbi_410638	miR-375-z	0.0420601	0.999223802395993	3	ame-miR-375-3p|miR-375-y|miR-375-z	Ddc	PREDICTED: aromatic-L-amino-acid decarboxylase [Apis mellifera]	Metabolism;Human Diseases;Organismal Systems;Organismal Systems;Human Diseases;Human Diseases;Metabolism;Metabolism;Metabolism	Global and overview maps;Substance dependence;Nervous system;Nervous system;Substance dependence;Substance dependence;Amino acid metabolism;Amino acid metabolism;Amino acid metabolism	ko01100//Metabolic pathways;ko05034//Alcoholism;ko04728//Dopaminergic synapse;ko04726//Serotonergic synapse;ko05031//Amphetamine addiction;ko05030//Cocaine addiction;ko00380//Tryptophan metabolism;ko00350//Tyrosine metabolism;ko00360//Phenylalanine metabolism	K01593;K01593;K01593;K01593;K01593;K01593;K01593;K01593;K01593	GO:0005575//cellular_component;GO:0005622//intracellular;GO:0005623//cell;GO:0005737//cytoplasm;GO:0005829//cytosol;GO:0008021//synaptic vesicle;GO:0012505//endomembrane system;GO:0030133//transport vesicle;GO:0030424//axon;GO:0031410//cytoplasmic vesicle;GO:0031982//vesicle;GO:0036477//somatodendritic compartment;GO:0042995//cell projection;GO:0043005//neuron projection;GO:0043025//neuronal cell…	GO:0003674//molecular_function;GO:0003824//catalytic activity;GO:0004058//aromatic-L-amino-acid decarboxylase activity;GO:0004837//tyrosine decarboxylase activity;GO:0005488//binding;GO:0005515//protein binding;GO:0008144//drug binding;GO:0016597//amino acid binding;GO:0016829//lyase activity;GO:0016830//carbon-carbon lyase activity;GO:0016831//carboxy-lyase activity;GO:0019842//vitamin binding;G…	GO:0000003//reproduction;GO:0001505//regulation of neurotransmitter levels;GO:0003008//system process;GO:0006082//organic acid metabolic process;GO:0006520//cellular amino acid metabolic process;GO:0006568//tryptophan metabolic process;GO:0006570//tyrosine metabolic process;GO:0006572//tyrosine catabolic process;GO:0006576//cellular biogenic amine metabolic process;GO:0006584//catecholamine metab…	--
XR_001702322.2	ncbi_410638	ame-miR-375-3p	0.01379	0.9087847073103	3	ame-miR-375-3p|miR-375-y|miR-375-z	Ddc	PREDICTED: aromatic-L-amino-acid decarboxylase [Apis mellifera]	Metabolism;Human Diseases;Organismal Systems;Organismal Systems;Human Diseases;Human Diseases;Metabolism;Metabolism;Metabolism	Global and overview maps;Substance dependence;Nervous system;Nervous system;Substance dependence;Substance dependence;Amino acid metabolism;Amino acid metabolism;Amino acid metabolism	ko01100//Metabolic pathways;ko05034//Alcoholism;ko04728//Dopaminergic synapse;ko04726//Serotonergic synapse;ko05031//Amphetamine addiction;ko05030//Cocaine addiction;ko00380//Tryptophan metabolism;ko00350//Tyrosine metabolism;ko00360//Phenylalanine metabolism	K01593;K01593;K01593;K01593;K01593;K01593;K01593;K01593;K01593	GO:0005575//cellular_component;GO:0005622//intracellular;GO:0005623//cell;GO:0005737//cytoplasm;GO:0005829//cytosol;GO:0008021//synaptic vesicle;GO:0012505//endomembrane system;GO:0030133//transport vesicle;GO:0030424//axon;GO:0031410//cytoplasmic vesicle;GO:0031982//vesicle;GO:0036477//somatodendritic compartment;GO:0042995//cell projection;GO:0043005//neuron projection;GO:0043025//neuronal cell…	GO:0003674//molecular_function;GO:0003824//catalytic activity;GO:0004058//aromatic-L-amino-acid decarboxylase activity;GO:0004837//tyrosine decarboxylase activity;GO:0005488//binding;GO:0005515//protein binding;GO:0008144//drug binding;GO:0016597//amino acid binding;GO:0016829//lyase activity;GO:0016830//carbon-carbon lyase activity;GO:0016831//carboxy-lyase activity;GO:0019842//vitamin binding;G…	GO:0000003//reproduction;GO:0001505//regulation of neurotransmitter levels;GO:0003008//system process;GO:0006082//organic acid metabolic process;GO:0006520//cellular amino acid metabolic process;GO:0006568//tryptophan metabolic process;GO:0006570//tyrosine metabolic process;GO:0006572//tyrosine catabolic process;GO:0006576//cellular biogenic amine metabolic process;GO:0006584//catecholamine metab…	--
XR_001702322.2	ncbi_410638	miR-375-y	0.01379	0.9087847073103	3	ame-miR-375-3p|miR-375-y|miR-375-z	Ddc	PREDICTED: aromatic-L-amino-acid decarboxylase [Apis mellifera]	Metabolism;Human Diseases;Organismal Systems;Organismal Systems;Human Diseases;Human Diseases;Metabolism;Metabolism;Metabolism	Global and overview maps;Substance dependence;Nervous system;Nervous system;Substance dependence;Substance dependence;Amino acid metabolism;Amino acid metabolism;Amino acid metabolism	ko01100//Metabolic pathways;ko05034//Alcoholism;ko04728//Dopaminergic synapse;ko04726//Serotonergic synapse;ko05031//Amphetamine addiction;ko05030//Cocaine addiction;ko00380//Tryptophan metabolism;ko00350//Tyrosine metabolism;ko00360//Phenylalanine metabolism	K01593;K01593;K01593;K01593;K01593;K01593;K01593;K01593;K01593	GO:0005575//cellular_component;GO:0005622//intracellular;GO:0005623//cell;GO:0005737//cytoplasm;GO:0005829//cytosol;GO:0008021//synaptic vesicle;GO:0012505//endomembrane system;GO:0030133//transport vesicle;GO:0030424//axon;GO:0031410//cytoplasmic vesicle;GO:0031982//vesicle;GO:0036477//somatodendritic compartment;GO:0042995//cell projection;GO:0043005//neuron projection;GO:0043025//neuronal cell…	GO:0003674//molecular_function;GO:0003824//catalytic activity;GO:0004058//aromatic-L-amino-acid decarboxylase activity;GO:0004837//tyrosine decarboxylase activity;GO:0005488//binding;GO:0005515//protein binding;GO:0008144//drug binding;GO:0016597//amino acid binding;GO:0016829//lyase activity;GO:0016830//carbon-carbon lyase activity;GO:0016831//carboxy-lyase activity;GO:0019842//vitamin binding;G…	GO:0000003//reproduction;GO:0001505//regulation of neurotransmitter levels;GO:0003008//system process;GO:0006082//organic acid metabolic process;GO:0006520//cellular amino acid metabolic process;GO:0006568//tryptophan metabolic process;GO:0006570//tyrosine metabolic process;GO:0006572//tyrosine catabolic process;GO:0006576//cellular biogenic amine metabolic process;GO:0006584//catecholamine metab…	--
XR_001702322.2	ncbi_410638	miR-375-z	0.01379	0.9087847073103	3	ame-miR-375-3p|miR-375-y|miR-375-z	Ddc	PREDICTED: aromatic-L-amino-acid decarboxylase [Apis mellifera]	Metabolism;Human Diseases;Organismal Systems;Organismal Systems;Human Diseases;Human Diseases;Metabolism;Metabolism;Metabolism	Global and overview maps;Substance dependence;Nervous system;Nervous system;Substance dependence;Substance dependence;Amino acid metabolism;Amino acid metabolism;Amino acid metabolism	ko01100//Metabolic pathways;ko05034//Alcoholism;ko04728//Dopaminergic synapse;ko04726//Serotonergic synapse;ko05031//Amphetamine addiction;ko05030//Cocaine addiction;ko00380//Tryptophan metabolism;ko00350//Tyrosine metabolism;ko00360//Phenylalanine metabolism	K01593;K01593;K01593;K01593;K01593;K01593;K01593;K01593;K01593	GO:0005575//cellular_component;GO:0005622//intracellular;GO:0005623//cell;GO:0005737//cytoplasm;GO:0005829//cytosol;GO:0008021//synaptic vesicle;GO:0012505//endomembrane system;GO:0030133//transport vesicle;GO:0030424//axon;GO:0031410//cytoplasmic vesicle;GO:0031982//vesicle;GO:0036477//somatodendritic compartment;GO:0042995//cell projection;GO:0043005//neuron projection;GO:0043025//neuronal cell…	GO:0003674//molecular_function;GO:0003824//catalytic activity;GO:0004058//aromatic-L-amino-acid decarboxylase activity;GO:0004837//tyrosine decarboxylase activity;GO:0005488//binding;GO:0005515//protein binding;GO:0008144//drug binding;GO:0016597//amino acid binding;GO:0016829//lyase activity;GO:0016830//carbon-carbon lyase activity;GO:0016831//carboxy-lyase activity;GO:0019842//vitamin binding;G…	GO:0000003//reproduction;GO:0001505//regulation of neurotransmitter levels;GO:0003008//system process;GO:0006082//organic acid metabolic process;GO:0006520//cellular amino acid metabolic process;GO:0006568//tryptophan metabolic process;GO:0006570//tyrosine metabolic process;GO:0006572//tyrosine catabolic process;GO:0006576//cellular biogenic amine metabolic process;GO:0006584//catecholamine metab…	--
XR_001703163.2	ncbi_410638	ame-miR-375-3p	0.0306258	0.7581407117487	3	ame-miR-375-3p|miR-375-y|miR-375-z	Ddc	PREDICTED: aromatic-L-amino-acid decarboxylase [Apis mellifera]	Metabolism;Human Diseases;Organismal Systems;Organismal Systems;Human Diseases;Human Diseases;Metabolism;Metabolism;Metabolism	Global and overview maps;Substance dependence;Nervous system;Nervous system;Substance dependence;Substance dependence;Amino acid metabolism;Amino acid metabolism;Amino acid metabolism	ko01100//Metabolic pathways;ko05034//Alcoholism;ko04728//Dopaminergic synapse;ko04726//Serotonergic synapse;ko05031//Amphetamine addiction;ko05030//Cocaine addiction;ko00380//Tryptophan metabolism;ko00350//Tyrosine metabolism;ko00360//Phenylalanine metabolism	K01593;K01593;K01593;K01593;K01593;K01593;K01593;K01593;K01593	GO:0005575//cellular_component;GO:0005622//intracellular;GO:0005623//cell;GO:0005737//cytoplasm;GO:0005829//cytosol;GO:0008021//synaptic vesicle;GO:0012505//endomembrane system;GO:0030133//transport vesicle;GO:0030424//axon;GO:0031410//cytoplasmic vesicle;GO:0031982//vesicle;GO:0036477//somatodendritic compartment;GO:0042995//cell projection;GO:0043005//neuron projection;GO:0043025//neuronal cell…	GO:0003674//molecular_function;GO:0003824//catalytic activity;GO:0004058//aromatic-L-amino-acid decarboxylase activity;GO:0004837//tyrosine decarboxylase activity;GO:0005488//binding;GO:0005515//protein binding;GO:0008144//drug binding;GO:0016597//amino acid binding;GO:0016829//lyase activity;GO:0016830//carbon-carbon lyase activity;GO:0016831//carboxy-lyase activity;GO:0019842//vitamin binding;G…	GO:0000003//reproduction;GO:0001505//regulation of neurotransmitter levels;GO:0003008//system process;GO:0006082//organic acid metabolic process;GO:0006520//cellular amino acid metabolic process;GO:0006568//tryptophan metabolic process;GO:0006570//tyrosine metabolic process;GO:0006572//tyrosine catabolic process;GO:0006576//cellular biogenic amine metabolic process;GO:0006584//catecholamine metab…	--
XR_001703163.2	ncbi_410638	miR-375-y	0.0306258	0.7581407117487	3	ame-miR-375-3p|miR-375-y|miR-375-z	Ddc	PREDICTED: aromatic-L-amino-acid decarboxylase [Apis mellifera]	Metabolism;Human Diseases;Organismal Systems;Organismal Systems;Human Diseases;Human Diseases;Metabolism;Metabolism;Metabolism	Global and overview maps;Substance dependence;Nervous system;Nervous system;Substance dependence;Substance dependence;Amino acid metabolism;Amino acid metabolism;Amino acid metabolism	ko01100//Metabolic pathways;ko05034//Alcoholism;ko04728//Dopaminergic synapse;ko04726//Serotonergic synapse;ko05031//Amphetamine addiction;ko05030//Cocaine addiction;ko00380//Tryptophan metabolism;ko00350//Tyrosine metabolism;ko00360//Phenylalanine metabolism	K01593;K01593;K01593;K01593;K01593;K01593;K01593;K01593;K01593	GO:0005575//cellular_component;GO:0005622//intracellular;GO:0005623//cell;GO:0005737//cytoplasm;GO:0005829//cytosol;GO:0008021//synaptic vesicle;GO:0012505//endomembrane system;GO:0030133//transport vesicle;GO:0030424//axon;GO:0031410//cytoplasmic vesicle;GO:0031982//vesicle;GO:0036477//somatodendritic compartment;GO:0042995//cell projection;GO:0043005//neuron projection;GO:0043025//neuronal cell…	GO:0003674//molecular_function;GO:0003824//catalytic activity;GO:0004058//aromatic-L-amino-acid decarboxylase activity;GO:0004837//tyrosine decarboxylase activity;GO:0005488//binding;GO:0005515//protein binding;GO:0008144//drug binding;GO:0016597//amino acid binding;GO:0016829//lyase activity;GO:0016830//carbon-carbon lyase activity;GO:0016831//carboxy-lyase activity;GO:0019842//vitamin binding;G…	GO:0000003//reproduction;GO:0001505//regulation of neurotransmitter levels;GO:0003008//system process;GO:0006082//organic acid metabolic process;GO:0006520//cellular amino acid metabolic process;GO:0006568//tryptophan metabolic process;GO:0006570//tyrosine metabolic process;GO:0006572//tyrosine catabolic process;GO:0006576//cellular biogenic amine metabolic process;GO:0006584//catecholamine metab…	--
XR_001703163.2	ncbi_410638	miR-375-z	0.0306258	0.7581407117487	3	ame-miR-375-3p|miR-375-y|miR-375-z	Ddc	PREDICTED: aromatic-L-amino-acid decarboxylase [Apis mellifera]	Metabolism;Human Diseases;Organismal Systems;Organismal Systems;Human Diseases;Human Diseases;Metabolism;Metabolism;Metabolism	Global and overview maps;Substance dependence;Nervous system;Nervous system;Substance dependence;Substance dependence;Amino acid metabolism;Amino acid metabolism;Amino acid metabolism	ko01100//Metabolic pathways;ko05034//Alcoholism;ko04728//Dopaminergic synapse;ko04726//Serotonergic synapse;ko05031//Amphetamine addiction;ko05030//Cocaine addiction;ko00380//Tryptophan metabolism;ko00350//Tyrosine metabolism;ko00360//Phenylalanine metabolism	K01593;K01593;K01593;K01593;K01593;K01593;K01593;K01593;K01593	GO:0005575//cellular_component;GO:0005622//intracellular;GO:0005623//cell;GO:0005737//cytoplasm;GO:0005829//cytosol;GO:0008021//synaptic vesicle;GO:0012505//endomembrane system;GO:0030133//transport vesicle;GO:0030424//axon;GO:0031410//cytoplasmic vesicle;GO:0031982//vesicle;GO:0036477//somatodendritic compartment;GO:0042995//cell projection;GO:0043005//neuron projection;GO:0043025//neuronal cell…	GO:0003674//molecular_function;GO:0003824//catalytic activity;GO:0004058//aromatic-L-amino-acid decarboxylase activity;GO:0004837//tyrosine decarboxylase activity;GO:0005488//binding;GO:0005515//protein binding;GO:0008144//drug binding;GO:0016597//amino acid binding;GO:0016829//lyase activity;GO:0016830//carbon-carbon lyase activity;GO:0016831//carboxy-lyase activity;GO:0019842//vitamin binding;G…	GO:0000003//reproduction;GO:0001505//regulation of neurotransmitter levels;GO:0003008//system process;GO:0006082//organic acid metabolic process;GO:0006520//cellular amino acid metabolic process;GO:0006568//tryptophan metabolic process;GO:0006570//tyrosine metabolic process;GO:0006572//tyrosine catabolic process;GO:0006576//cellular biogenic amine metabolic process;GO:0006584//catecholamine metab…	--
XR_001703876.2	ncbi_410638	ame-miR-375-3p	0.01379	0.833740016775825	3	ame-miR-375-3p|miR-375-y|miR-375-z	Ddc	PREDICTED: aromatic-L-amino-acid decarboxylase [Apis mellifera]	Metabolism;Human Diseases;Organismal Systems;Organismal Systems;Human Diseases;Human Diseases;Metabolism;Metabolism;Metabolism	Global and overview maps;Substance dependence;Nervous system;Nervous system;Substance dependence;Substance dependence;Amino acid metabolism;Amino acid metabolism;Amino acid metabolism	ko01100//Metabolic pathways;ko05034//Alcoholism;ko04728//Dopaminergic synapse;ko04726//Serotonergic synapse;ko05031//Amphetamine addiction;ko05030//Cocaine addiction;ko00380//Tryptophan metabolism;ko00350//Tyrosine metabolism;ko00360//Phenylalanine metabolism	K01593;K01593;K01593;K01593;K01593;K01593;K01593;K01593;K01593	GO:0005575//cellular_component;GO:0005622//intracellular;GO:0005623//cell;GO:0005737//cytoplasm;GO:0005829//cytosol;GO:0008021//synaptic vesicle;GO:0012505//endomembrane system;GO:0030133//transport vesicle;GO:0030424//axon;GO:0031410//cytoplasmic vesicle;GO:0031982//vesicle;GO:0036477//somatodendritic compartment;GO:0042995//cell projection;GO:0043005//neuron projection;GO:0043025//neuronal cell…	GO:0003674//molecular_function;GO:0003824//catalytic activity;GO:0004058//aromatic-L-amino-acid decarboxylase activity;GO:0004837//tyrosine decarboxylase activity;GO:0005488//binding;GO:0005515//protein binding;GO:0008144//drug binding;GO:0016597//amino acid binding;GO:0016829//lyase activity;GO:0016830//carbon-carbon lyase activity;GO:0016831//carboxy-lyase activity;GO:0019842//vitamin binding;G…	GO:0000003//reproduction;GO:0001505//regulation of neurotransmitter levels;GO:0003008//system process;GO:0006082//organic acid metabolic process;GO:0006520//cellular amino acid metabolic process;GO:0006568//tryptophan metabolic process;GO:0006570//tyrosine metabolic process;GO:0006572//tyrosine catabolic process;GO:0006576//cellular biogenic amine metabolic process;GO:0006584//catecholamine metab…	--
XR_001703876.2	ncbi_410638	miR-375-y	0.01379	0.833740016775825	3	ame-miR-375-3p|miR-375-y|miR-375-z	Ddc	PREDICTED: aromatic-L-amino-acid decarboxylase [Apis mellifera]	Metabolism;Human Diseases;Organismal Systems;Organismal Systems;Human Diseases;Human Diseases;Metabolism;Metabolism;Metabolism	Global and overview maps;Substance dependence;Nervous system;Nervous system;Substance dependence;Substance dependence;Amino acid metabolism;Amino acid metabolism;Amino acid metabolism	ko01100//Metabolic pathways;ko05034//Alcoholism;ko04728//Dopaminergic synapse;ko04726//Serotonergic synapse;ko05031//Amphetamine addiction;ko05030//Cocaine addiction;ko00380//Tryptophan metabolism;ko00350//Tyrosine metabolism;ko00360//Phenylalanine metabolism	K01593;K01593;K01593;K01593;K01593;K01593;K01593;K01593;K01593	GO:0005575//cellular_component;GO:0005622//intracellular;GO:0005623//cell;GO:0005737//cytoplasm;GO:0005829//cytosol;GO:0008021//synaptic vesicle;GO:0012505//endomembrane system;GO:0030133//transport vesicle;GO:0030424//axon;GO:0031410//cytoplasmic vesicle;GO:0031982//vesicle;GO:0036477//somatodendritic compartment;GO:0042995//cell projection;GO:0043005//neuron projection;GO:0043025//neuronal cell…	GO:0003674//molecular_function;GO:0003824//catalytic activity;GO:0004058//aromatic-L-amino-acid decarboxylase activity;GO:0004837//tyrosine decarboxylase activity;GO:0005488//binding;GO:0005515//protein binding;GO:0008144//drug binding;GO:0016597//amino acid binding;GO:0016829//lyase activity;GO:0016830//carbon-carbon lyase activity;GO:0016831//carboxy-lyase activity;GO:0019842//vitamin binding;G…	GO:0000003//reproduction;GO:0001505//regulation of neurotransmitter levels;GO:0003008//system process;GO:0006082//organic acid metabolic process;GO:0006520//cellular amino acid metabolic process;GO:0006568//tryptophan metabolic process;GO:0006570//tyrosine metabolic process;GO:0006572//tyrosine catabolic process;GO:0006576//cellular biogenic amine metabolic process;GO:0006584//catecholamine metab…	--
XR_001703876.2	ncbi_410638	miR-375-z	0.01379	0.833740016775825	3	ame-miR-375-3p|miR-375-y|miR-375-z	Ddc	PREDICTED: aromatic-L-amino-acid decarboxylase [Apis mellifera]	Metabolism;Human Diseases;Organismal Systems;Organismal Systems;Human Diseases;Human Diseases;Metabolism;Metabolism;Metabolism	Global and overview maps;Substance dependence;Nervous system;Nervous system;Substance dependence;Substance dependence;Amino acid metabolism;Amino acid metabolism;Amino acid metabolism	ko01100//Metabolic pathways;ko05034//Alcoholism;ko04728//Dopaminergic synapse;ko04726//Serotonergic synapse;ko05031//Amphetamine addiction;ko05030//Cocaine addiction;ko00380//Tryptophan metabolism;ko00350//Tyrosine metabolism;ko00360//Phenylalanine metabolism	K01593;K01593;K01593;K01593;K01593;K01593;K01593;K01593;K01593	GO:0005575//cellular_component;GO:0005622//intracellular;GO:0005623//cell;GO:0005737//cytoplasm;GO:0005829//cytosol;GO:0008021//synaptic vesicle;GO:0012505//endomembrane system;GO:0030133//transport vesicle;GO:0030424//axon;GO:0031410//cytoplasmic vesicle;GO:0031982//vesicle;GO:0036477//somatodendritic compartment;GO:0042995//cell projection;GO:0043005//neuron projection;GO:0043025//neuronal cell…	GO:0003674//molecular_function;GO:0003824//catalytic activity;GO:0004058//aromatic-L-amino-acid decarboxylase activity;GO:0004837//tyrosine decarboxylase activity;GO:0005488//binding;GO:0005515//protein binding;GO:0008144//drug binding;GO:0016597//amino acid binding;GO:0016829//lyase activity;GO:0016830//carbon-carbon lyase activity;GO:0016831//carboxy-lyase activity;GO:0019842//vitamin binding;G…	GO:0000003//reproduction;GO:0001505//regulation of neurotransmitter levels;GO:0003008//system process;GO:0006082//organic acid metabolic process;GO:0006520//cellular amino acid metabolic process;GO:0006568//tryptophan metabolic process;GO:0006570//tyrosine metabolic process;GO:0006572//tyrosine catabolic process;GO:0006576//cellular biogenic amine metabolic process;GO:0006584//catecholamine metab…	--
XR_001703886.2	ncbi_410638	ame-miR-375-3p	0.00243563	0.910635724466693	4	ame-miR-375-3p|miR-306-x|miR-375-y|miR-375-z	Ddc	PREDICTED: aromatic-L-amino-acid decarboxylase [Apis mellifera]	Metabolism;Human Diseases;Organismal Systems;Organismal Systems;Human Diseases;Human Diseases;Metabolism;Metabolism;Metabolism	Global and overview maps;Substance dependence;Nervous system;Nervous system;Substance dependence;Substance dependence;Amino acid metabolism;Amino acid metabolism;Amino acid metabolism	ko01100//Metabolic pathways;ko05034//Alcoholism;ko04728//Dopaminergic synapse;ko04726//Serotonergic synapse;ko05031//Amphetamine addiction;ko05030//Cocaine addiction;ko00380//Tryptophan metabolism;ko00350//Tyrosine metabolism;ko00360//Phenylalanine metabolism	K01593;K01593;K01593;K01593;K01593;K01593;K01593;K01593;K01593	GO:0005575//cellular_component;GO:0005622//intracellular;GO:0005623//cell;GO:0005737//cytoplasm;GO:0005829//cytosol;GO:0008021//synaptic vesicle;GO:0012505//endomembrane system;GO:0030133//transport vesicle;GO:0030424//axon;GO:0031410//cytoplasmic vesicle;GO:0031982//vesicle;GO:0036477//somatodendritic compartment;GO:0042995//cell projection;GO:0043005//neuron projection;GO:0043025//neuronal cell…	GO:0003674//molecular_function;GO:0003824//catalytic activity;GO:0004058//aromatic-L-amino-acid decarboxylase activity;GO:0004837//tyrosine decarboxylase activity;GO:0005488//binding;GO:0005515//protein binding;GO:0008144//drug binding;GO:0016597//amino acid binding;GO:0016829//lyase activity;GO:0016830//carbon-carbon lyase activity;GO:0016831//carboxy-lyase activity;GO:0019842//vitamin binding;G…	GO:0000003//reproduction;GO:0001505//regulation of neurotransmitter levels;GO:0003008//system process;GO:0006082//organic acid metabolic process;GO:0006520//cellular amino acid metabolic process;GO:0006568//tryptophan metabolic process;GO:0006570//tyrosine metabolic process;GO:0006572//tyrosine catabolic process;GO:0006576//cellular biogenic amine metabolic process;GO:0006584//catecholamine metab…	--
XR_001703886.2	ncbi_410638	miR-306-x	0.00243563	0.910635724466693	4	ame-miR-375-3p|miR-306-x|miR-375-y|miR-375-z	Ddc	PREDICTED: aromatic-L-amino-acid decarboxylase [Apis mellifera]	Metabolism;Human Diseases;Organismal Systems;Organismal Systems;Human Diseases;Human Diseases;Metabolism;Metabolism;Metabolism	Global and overview maps;Substance dependence;Nervous system;Nervous system;Substance dependence;Substance dependence;Amino acid metabolism;Amino acid metabolism;Amino acid metabolism	ko01100//Metabolic pathways;ko05034//Alcoholism;ko04728//Dopaminergic synapse;ko04726//Serotonergic synapse;ko05031//Amphetamine addiction;ko05030//Cocaine addiction;ko00380//Tryptophan metabolism;ko00350//Tyrosine metabolism;ko00360//Phenylalanine metabolism	K01593;K01593;K01593;K01593;K01593;K01593;K01593;K01593;K01593	GO:0005575//cellular_component;GO:0005622//intracellular;GO:0005623//cell;GO:0005737//cytoplasm;GO:0005829//cytosol;GO:0008021//synaptic vesicle;GO:0012505//endomembrane system;GO:0030133//transport vesicle;GO:0030424//axon;GO:0031410//cytoplasmic vesicle;GO:0031982//vesicle;GO:0036477//somatodendritic compartment;GO:0042995//cell projection;GO:0043005//neuron projection;GO:0043025//neuronal cell…	GO:0003674//molecular_function;GO:0003824//catalytic activity;GO:0004058//aromatic-L-amino-acid decarboxylase activity;GO:0004837//tyrosine decarboxylase activity;GO:0005488//binding;GO:0005515//protein binding;GO:0008144//drug binding;GO:0016597//amino acid binding;GO:0016829//lyase activity;GO:0016830//carbon-carbon lyase activity;GO:0016831//carboxy-lyase activity;GO:0019842//vitamin binding;G…	GO:0000003//reproduction;GO:0001505//regulation of neurotransmitter levels;GO:0003008//system process;GO:0006082//organic acid metabolic process;GO:0006520//cellular amino acid metabolic process;GO:0006568//tryptophan metabolic process;GO:0006570//tyrosine metabolic process;GO:0006572//tyrosine catabolic process;GO:0006576//cellular biogenic amine metabolic process;GO:0006584//catecholamine metab…	--
XR_001703886.2	ncbi_410638	miR-375-y	0.00243563	0.910635724466693	4	ame-miR-375-3p|miR-306-x|miR-375-y|miR-375-z	Ddc	PREDICTED: aromatic-L-amino-acid decarboxylase [Apis mellifera]	Metabolism;Human Diseases;Organismal Systems;Organismal Systems;Human Diseases;Human Diseases;Metabolism;Metabolism;Metabolism	Global and overview maps;Substance dependence;Nervous system;Nervous system;Substance dependence;Substance dependence;Amino acid metabolism;Amino acid metabolism;Amino acid metabolism	ko01100//Metabolic pathways;ko05034//Alcoholism;ko04728//Dopaminergic synapse;ko04726//Serotonergic synapse;ko05031//Amphetamine addiction;ko05030//Cocaine addiction;ko00380//Tryptophan metabolism;ko00350//Tyrosine metabolism;ko00360//Phenylalanine metabolism	K01593;K01593;K01593;K01593;K01593;K01593;K01593;K01593;K01593	GO:0005575//cellular_component;GO:0005622//intracellular;GO:0005623//cell;GO:0005737//cytoplasm;GO:0005829//cytosol;GO:0008021//synaptic vesicle;GO:0012505//endomembrane system;GO:0030133//transport vesicle;GO:0030424//axon;GO:0031410//cytoplasmic vesicle;GO:0031982//vesicle;GO:0036477//somatodendritic compartment;GO:0042995//cell projection;GO:0043005//neuron projection;GO:0043025//neuronal cell…	GO:0003674//molecular_function;GO:0003824//catalytic activity;GO:0004058//aromatic-L-amino-acid decarboxylase activity;GO:0004837//tyrosine decarboxylase activity;GO:0005488//binding;GO:0005515//protein binding;GO:0008144//drug binding;GO:0016597//amino acid binding;GO:0016829//lyase activity;GO:0016830//carbon-carbon lyase activity;GO:0016831//carboxy-lyase activity;GO:0019842//vitamin binding;G…	GO:0000003//reproduction;GO:0001505//regulation of neurotransmitter levels;GO:0003008//system process;GO:0006082//organic acid metabolic process;GO:0006520//cellular amino acid metabolic process;GO:0006568//tryptophan metabolic process;GO:0006570//tyrosine metabolic process;GO:0006572//tyrosine catabolic process;GO:0006576//cellular biogenic amine metabolic process;GO:0006584//catecholamine metab…	--
XR_001703886.2	ncbi_410638	miR-375-z	0.00243563	0.910635724466693	4	ame-miR-375-3p|miR-306-x|miR-375-y|miR-375-z	Ddc	PREDICTED: aromatic-L-amino-acid decarboxylase [Apis mellifera]	Metabolism;Human Diseases;Organismal Systems;Organismal Systems;Human Diseases;Human Diseases;Metabolism;Metabolism;Metabolism	Global and overview maps;Substance dependence;Nervous system;Nervous system;Substance dependence;Substance dependence;Amino acid metabolism;Amino acid metabolism;Amino acid metabolism	ko01100//Metabolic pathways;ko05034//Alcoholism;ko04728//Dopaminergic synapse;ko04726//Serotonergic synapse;ko05031//Amphetamine addiction;ko05030//Cocaine addiction;ko00380//Tryptophan metabolism;ko00350//Tyrosine metabolism;ko00360//Phenylalanine metabolism	K01593;K01593;K01593;K01593;K01593;K01593;K01593;K01593;K01593	GO:0005575//cellular_component;GO:0005622//intracellular;GO:0005623//cell;GO:0005737//cytoplasm;GO:0005829//cytosol;GO:0008021//synaptic vesicle;GO:0012505//endomembrane system;GO:0030133//transport vesicle;GO:0030424//axon;GO:0031410//cytoplasmic vesicle;GO:0031982//vesicle;GO:0036477//somatodendritic compartment;GO:0042995//cell projection;GO:0043005//neuron projection;GO:0043025//neuronal cell…	GO:0003674//molecular_function;GO:0003824//catalytic activity;GO:0004058//aromatic-L-amino-acid decarboxylase activity;GO:0004837//tyrosine decarboxylase activity;GO:0005488//binding;GO:0005515//protein binding;GO:0008144//drug binding;GO:0016597//amino acid binding;GO:0016829//lyase activity;GO:0016830//carbon-carbon lyase activity;GO:0016831//carboxy-lyase activity;GO:0019842//vitamin binding;G…	GO:0000003//reproduction;GO:0001505//regulation of neurotransmitter levels;GO:0003008//system process;GO:0006082//organic acid metabolic process;GO:0006520//cellular amino acid metabolic process;GO:0006568//tryptophan metabolic process;GO:0006570//tyrosine metabolic process;GO:0006572//tyrosine catabolic process;GO:0006576//cellular biogenic amine metabolic process;GO:0006584//catecholamine metab…	--
XR_001705568.2	ncbi_410638	ame-miR-375-3p	0.00818655	0.907607310494593	3	ame-miR-375-3p|miR-375-y|miR-375-z	Ddc	PREDICTED: aromatic-L-amino-acid decarboxylase [Apis mellifera]	Metabolism;Human Diseases;Organismal Systems;Organismal Systems;Human Diseases;Human Diseases;Metabolism;Metabolism;Metabolism	Global and overview maps;Substance dependence;Nervous system;Nervous system;Substance dependence;Substance dependence;Amino acid metabolism;Amino acid metabolism;Amino acid metabolism	ko01100//Metabolic pathways;ko05034//Alcoholism;ko04728//Dopaminergic synapse;ko04726//Serotonergic synapse;ko05031//Amphetamine addiction;ko05030//Cocaine addiction;ko00380//Tryptophan metabolism;ko00350//Tyrosine metabolism;ko00360//Phenylalanine metabolism	K01593;K01593;K01593;K01593;K01593;K01593;K01593;K01593;K01593	GO:0005575//cellular_component;GO:0005622//intracellular;GO:0005623//cell;GO:0005737//cytoplasm;GO:0005829//cytosol;GO:0008021//synaptic vesicle;GO:0012505//endomembrane system;GO:0030133//transport vesicle;GO:0030424//axon;GO:0031410//cytoplasmic vesicle;GO:0031982//vesicle;GO:0036477//somatodendritic compartment;GO:0042995//cell projection;GO:0043005//neuron projection;GO:0043025//neuronal cell…	GO:0003674//molecular_function;GO:0003824//catalytic activity;GO:0004058//aromatic-L-amino-acid decarboxylase activity;GO:0004837//tyrosine decarboxylase activity;GO:0005488//binding;GO:0005515//protein binding;GO:0008144//drug binding;GO:0016597//amino acid binding;GO:0016829//lyase activity;GO:0016830//carbon-carbon lyase activity;GO:0016831//carboxy-lyase activity;GO:0019842//vitamin binding;G…	GO:0000003//reproduction;GO:0001505//regulation of neurotransmitter levels;GO:0003008//system process;GO:0006082//organic acid metabolic process;GO:0006520//cellular amino acid metabolic process;GO:0006568//tryptophan metabolic process;GO:0006570//tyrosine metabolic process;GO:0006572//tyrosine catabolic process;GO:0006576//cellular biogenic amine metabolic process;GO:0006584//catecholamine metab…	--
XR_001705568.2	ncbi_410638	miR-375-y	0.00818655	0.907607310494593	3	ame-miR-375-3p|miR-375-y|miR-375-z	Ddc	PREDICTED: aromatic-L-amino-acid decarboxylase [Apis mellifera]	Metabolism;Human Diseases;Organismal Systems;Organismal Systems;Human Diseases;Human Diseases;Metabolism;Metabolism;Metabolism	Global and overview maps;Substance dependence;Nervous system;Nervous system;Substance dependence;Substance dependence;Amino acid metabolism;Amino acid metabolism;Amino acid metabolism	ko01100//Metabolic pathways;ko05034//Alcoholism;ko04728//Dopaminergic synapse;ko04726//Serotonergic synapse;ko05031//Amphetamine addiction;ko05030//Cocaine addiction;ko00380//Tryptophan metabolism;ko00350//Tyrosine metabolism;ko00360//Phenylalanine metabolism	K01593;K01593;K01593;K01593;K01593;K01593;K01593;K01593;K01593	GO:0005575//cellular_component;GO:0005622//intracellular;GO:0005623//cell;GO:0005737//cytoplasm;GO:0005829//cytosol;GO:0008021//synaptic vesicle;GO:0012505//endomembrane system;GO:0030133//transport vesicle;GO:0030424//axon;GO:0031410//cytoplasmic vesicle;GO:0031982//vesicle;GO:0036477//somatodendritic compartment;GO:0042995//cell projection;GO:0043005//neuron projection;GO:0043025//neuronal cell…	GO:0003674//molecular_function;GO:0003824//catalytic activity;GO:0004058//aromatic-L-amino-acid decarboxylase activity;GO:0004837//tyrosine decarboxylase activity;GO:0005488//binding;GO:0005515//protein binding;GO:0008144//drug binding;GO:0016597//amino acid binding;GO:0016829//lyase activity;GO:0016830//carbon-carbon lyase activity;GO:0016831//carboxy-lyase activity;GO:0019842//vitamin binding;G…	GO:0000003//reproduction;GO:0001505//regulation of neurotransmitter levels;GO:0003008//system process;GO:0006082//organic acid metabolic process;GO:0006520//cellular amino acid metabolic process;GO:0006568//tryptophan metabolic process;GO:0006570//tyrosine metabolic process;GO:0006572//tyrosine catabolic process;GO:0006576//cellular biogenic amine metabolic process;GO:0006584//catecholamine metab…	--
XR_001705568.2	ncbi_410638	miR-375-z	0.00818655	0.907607310494593	3	ame-miR-375-3p|miR-375-y|miR-375-z	Ddc	PREDICTED: aromatic-L-amino-acid decarboxylase [Apis mellifera]	Metabolism;Human Diseases;Organismal Systems;Organismal Systems;Human Diseases;Human Diseases;Metabolism;Metabolism;Metabolism	Global and overview maps;Substance dependence;Nervous system;Nervous system;Substance dependence;Substance dependence;Amino acid metabolism;Amino acid metabolism;Amino acid metabolism	ko01100//Metabolic pathways;ko05034//Alcoholism;ko04728//Dopaminergic synapse;ko04726//Serotonergic synapse;ko05031//Amphetamine addiction;ko05030//Cocaine addiction;ko00380//Tryptophan metabolism;ko00350//Tyrosine metabolism;ko00360//Phenylalanine metabolism	K01593;K01593;K01593;K01593;K01593;K01593;K01593;K01593;K01593	GO:0005575//cellular_component;GO:0005622//intracellular;GO:0005623//cell;GO:0005737//cytoplasm;GO:0005829//cytosol;GO:0008021//synaptic vesicle;GO:0012505//endomembrane system;GO:0030133//transport vesicle;GO:0030424//axon;GO:0031410//cytoplasmic vesicle;GO:0031982//vesicle;GO:0036477//somatodendritic compartment;GO:0042995//cell projection;GO:0043005//neuron projection;GO:0043025//neuronal cell…	GO:0003674//molecular_function;GO:0003824//catalytic activity;GO:0004058//aromatic-L-amino-acid decarboxylase activity;GO:0004837//tyrosine decarboxylase activity;GO:0005488//binding;GO:0005515//protein binding;GO:0008144//drug binding;GO:0016597//amino acid binding;GO:0016829//lyase activity;GO:0016830//carbon-carbon lyase activity;GO:0016831//carboxy-lyase activity;GO:0019842//vitamin binding;G…	GO:0000003//reproduction;GO:0001505//regulation of neurotransmitter levels;GO:0003008//system process;GO:0006082//organic acid metabolic process;GO:0006520//cellular amino acid metabolic process;GO:0006568//tryptophan metabolic process;GO:0006570//tyrosine metabolic process;GO:0006572//tyrosine catabolic process;GO:0006576//cellular biogenic amine metabolic process;GO:0006584//catecholamine metab…	--
XR_003304193.1	ncbi_410638	ame-miR-375-3p	0.000328479	0.968809984957247	6	ame-miR-375-3p|miR-200-y|miR-306-x|miR-375-y|miR-375-z|miR-8-y	Ddc	PREDICTED: aromatic-L-amino-acid decarboxylase [Apis mellifera]	Metabolism;Human Diseases;Organismal Systems;Organismal Systems;Human Diseases;Human Diseases;Metabolism;Metabolism;Metabolism	Global and overview maps;Substance dependence;Nervous system;Nervous system;Substance dependence;Substance dependence;Amino acid metabolism;Amino acid metabolism;Amino acid metabolism	ko01100//Metabolic pathways;ko05034//Alcoholism;ko04728//Dopaminergic synapse;ko04726//Serotonergic synapse;ko05031//Amphetamine addiction;ko05030//Cocaine addiction;ko00380//Tryptophan metabolism;ko00350//Tyrosine metabolism;ko00360//Phenylalanine metabolism	K01593;K01593;K01593;K01593;K01593;K01593;K01593;K01593;K01593	GO:0005575//cellular_component;GO:0005622//intracellular;GO:0005623//cell;GO:0005737//cytoplasm;GO:0005829//cytosol;GO:0008021//synaptic vesicle;GO:0012505//endomembrane system;GO:0030133//transport vesicle;GO:0030424//axon;GO:0031410//cytoplasmic vesicle;GO:0031982//vesicle;GO:0036477//somatodendritic compartment;GO:0042995//cell projection;GO:0043005//neuron projection;GO:0043025//neuronal cell…	GO:0003674//molecular_function;GO:0003824//catalytic activity;GO:0004058//aromatic-L-amino-acid decarboxylase activity;GO:0004837//tyrosine decarboxylase activity;GO:0005488//binding;GO:0005515//protein binding;GO:0008144//drug binding;GO:0016597//amino acid binding;GO:0016829//lyase activity;GO:0016830//carbon-carbon lyase activity;GO:0016831//carboxy-lyase activity;GO:0019842//vitamin binding;G…	GO:0000003//reproduction;GO:0001505//regulation of neurotransmitter levels;GO:0003008//system process;GO:0006082//organic acid metabolic process;GO:0006520//cellular amino acid metabolic process;GO:0006568//tryptophan metabolic process;GO:0006570//tyrosine metabolic process;GO:0006572//tyrosine catabolic process;GO:0006576//cellular biogenic amine metabolic process;GO:0006584//catecholamine metab…	--
XR_003304193.1	ncbi_410638	miR-200-y	0.000328479	0.968809984957247	6	ame-miR-375-3p|miR-200-y|miR-306-x|miR-375-y|miR-375-z|miR-8-y	Ddc	PREDICTED: aromatic-L-amino-acid decarboxylase [Apis mellifera]	Metabolism;Human Diseases;Organismal Systems;Organismal Systems;Human Diseases;Human Diseases;Metabolism;Metabolism;Metabolism	Global and overview maps;Substance dependence;Nervous system;Nervous system;Substance dependence;Substance dependence;Amino acid metabolism;Amino acid metabolism;Amino acid metabolism	ko01100//Metabolic pathways;ko05034//Alcoholism;ko04728//Dopaminergic synapse;ko04726//Serotonergic synapse;ko05031//Amphetamine addiction;ko05030//Cocaine addiction;ko00380//Tryptophan metabolism;ko00350//Tyrosine metabolism;ko00360//Phenylalanine metabolism	K01593;K01593;K01593;K01593;K01593;K01593;K01593;K01593;K01593	GO:0005575//cellular_component;GO:0005622//intracellular;GO:0005623//cell;GO:0005737//cytoplasm;GO:0005829//cytosol;GO:0008021//synaptic vesicle;GO:0012505//endomembrane system;GO:0030133//transport vesicle;GO:0030424//axon;GO:0031410//cytoplasmic vesicle;GO:0031982//vesicle;GO:0036477//somatodendritic compartment;GO:0042995//cell projection;GO:0043005//neuron projection;GO:0043025//neuronal cell…	GO:0003674//molecular_function;GO:0003824//catalytic activity;GO:0004058//aromatic-L-amino-acid decarboxylase activity;GO:0004837//tyrosine decarboxylase activity;GO:0005488//binding;GO:0005515//protein binding;GO:0008144//drug binding;GO:0016597//amino acid binding;GO:0016829//lyase activity;GO:0016830//carbon-carbon lyase activity;GO:0016831//carboxy-lyase activity;GO:0019842//vitamin binding;G…	GO:0000003//reproduction;GO:0001505//regulation of neurotransmitter levels;GO:0003008//system process;GO:0006082//organic acid metabolic process;GO:0006520//cellular amino acid metabolic process;GO:0006568//tryptophan metabolic process;GO:0006570//tyrosine metabolic process;GO:0006572//tyrosine catabolic process;GO:0006576//cellular biogenic amine metabolic process;GO:0006584//catecholamine metab…	--
XR_003304193.1	ncbi_410638	miR-306-x	0.000328479	0.968809984957247	6	ame-miR-375-3p|miR-200-y|miR-306-x|miR-375-y|miR-375-z|miR-8-y	Ddc	PREDICTED: aromatic-L-amino-acid decarboxylase [Apis mellifera]	Metabolism;Human Diseases;Organismal Systems;Organismal Systems;Human Diseases;Human Diseases;Metabolism;Metabolism;Metabolism	Global and overview maps;Substance dependence;Nervous system;Nervous system;Substance dependence;Substance dependence;Amino acid metabolism;Amino acid metabolism;Amino acid metabolism	ko01100//Metabolic pathways;ko05034//Alcoholism;ko04728//Dopaminergic synapse;ko04726//Serotonergic synapse;ko05031//Amphetamine addiction;ko05030//Cocaine addiction;ko00380//Tryptophan metabolism;ko00350//Tyrosine metabolism;ko00360//Phenylalanine metabolism	K01593;K01593;K01593;K01593;K01593;K01593;K01593;K01593;K01593	GO:0005575//cellular_component;GO:0005622//intracellular;GO:0005623//cell;GO:0005737//cytoplasm;GO:0005829//cytosol;GO:0008021//synaptic vesicle;GO:0012505//endomembrane system;GO:0030133//transport vesicle;GO:0030424//axon;GO:0031410//cytoplasmic vesicle;GO:0031982//vesicle;GO:0036477//somatodendritic compartment;GO:0042995//cell projection;GO:0043005//neuron projection;GO:0043025//neuronal cell…	GO:0003674//molecular_function;GO:0003824//catalytic activity;GO:0004058//aromatic-L-amino-acid decarboxylase activity;GO:0004837//tyrosine decarboxylase activity;GO:0005488//binding;GO:0005515//protein binding;GO:0008144//drug binding;GO:0016597//amino acid binding;GO:0016829//lyase activity;GO:0016830//carbon-carbon lyase activity;GO:0016831//carboxy-lyase activity;GO:0019842//vitamin binding;G…	GO:0000003//reproduction;GO:0001505//regulation of neurotransmitter levels;GO:0003008//system process;GO:0006082//organic acid metabolic process;GO:0006520//cellular amino acid metabolic process;GO:0006568//tryptophan metabolic process;GO:0006570//tyrosine metabolic process;GO:0006572//tyrosine catabolic process;GO:0006576//cellular biogenic amine metabolic process;GO:0006584//catecholamine metab…	--
XR_003304193.1	ncbi_410638	miR-375-y	0.000328479	0.968809984957247	6	ame-miR-375-3p|miR-200-y|miR-306-x|miR-375-y|miR-375-z|miR-8-y	Ddc	PREDICTED: aromatic-L-amino-acid decarboxylase [Apis mellifera]	Metabolism;Human Diseases;Organismal Systems;Organismal Systems;Human Diseases;Human Diseases;Metabolism;Metabolism;Metabolism	Global and overview maps;Substance dependence;Nervous system;Nervous system;Substance dependence;Substance dependence;Amino acid metabolism;Amino acid metabolism;Amino acid metabolism	ko01100//Metabolic pathways;ko05034//Alcoholism;ko04728//Dopaminergic synapse;ko04726//Serotonergic synapse;ko05031//Amphetamine addiction;ko05030//Cocaine addiction;ko00380//Tryptophan metabolism;ko00350//Tyrosine metabolism;ko00360//Phenylalanine metabolism	K01593;K01593;K01593;K01593;K01593;K01593;K01593;K01593;K01593	GO:0005575//cellular_component;GO:0005622//intracellular;GO:0005623//cell;GO:0005737//cytoplasm;GO:0005829//cytosol;GO:0008021//synaptic vesicle;GO:0012505//endomembrane system;GO:0030133//transport vesicle;GO:0030424//axon;GO:0031410//cytoplasmic vesicle;GO:0031982//vesicle;GO:0036477//somatodendritic compartment;GO:0042995//cell projection;GO:0043005//neuron projection;GO:0043025//neuronal cell…	GO:0003674//molecular_function;GO:0003824//catalytic activity;GO:0004058//aromatic-L-amino-acid decarboxylase activity;GO:0004837//tyrosine decarboxylase activity;GO:0005488//binding;GO:0005515//protein binding;GO:0008144//drug binding;GO:0016597//amino acid binding;GO:0016829//lyase activity;GO:0016830//carbon-carbon lyase activity;GO:0016831//carboxy-lyase activity;GO:0019842//vitamin binding;G…	GO:0000003//reproduction;GO:0001505//regulation of neurotransmitter levels;GO:0003008//system process;GO:0006082//organic acid metabolic process;GO:0006520//cellular amino acid metabolic process;GO:0006568//tryptophan metabolic process;GO:0006570//tyrosine metabolic process;GO:0006572//tyrosine catabolic process;GO:0006576//cellular biogenic amine metabolic process;GO:0006584//catecholamine metab…	--
XR_003304193.1	ncbi_410638	miR-375-z	0.000328479	0.968809984957247	6	ame-miR-375-3p|miR-200-y|miR-306-x|miR-375-y|miR-375-z|miR-8-y	Ddc	PREDICTED: aromatic-L-amino-acid decarboxylase [Apis mellifera]	Metabolism;Human Diseases;Organismal Systems;Organismal Systems;Human Diseases;Human Diseases;Metabolism;Metabolism;Metabolism	Global and overview maps;Substance dependence;Nervous system;Nervous system;Substance dependence;Substance dependence;Amino acid metabolism;Amino acid metabolism;Amino acid metabolism	ko01100//Metabolic pathways;ko05034//Alcoholism;ko04728//Dopaminergic synapse;ko04726//Serotonergic synapse;ko05031//Amphetamine addiction;ko05030//Cocaine addiction;ko00380//Tryptophan metabolism;ko00350//Tyrosine metabolism;ko00360//Phenylalanine metabolism	K01593;K01593;K01593;K01593;K01593;K01593;K01593;K01593;K01593	GO:0005575//cellular_component;GO:0005622//intracellular;GO:0005623//cell;GO:0005737//cytoplasm;GO:0005829//cytosol;GO:0008021//synaptic vesicle;GO:0012505//endomembrane system;GO:0030133//transport vesicle;GO:0030424//axon;GO:0031410//cytoplasmic vesicle;GO:0031982//vesicle;GO:0036477//somatodendritic compartment;GO:0042995//cell projection;GO:0043005//neuron projection;GO:0043025//neuronal cell…	GO:0003674//molecular_function;GO:0003824//catalytic activity;GO:0004058//aromatic-L-amino-acid decarboxylase activity;GO:0004837//tyrosine decarboxylase activity;GO:0005488//binding;GO:0005515//protein binding;GO:0008144//drug binding;GO:0016597//amino acid binding;GO:0016829//lyase activity;GO:0016830//carbon-carbon lyase activity;GO:0016831//carboxy-lyase activity;GO:0019842//vitamin binding;G…	GO:0000003//reproduction;GO:0001505//regulation of neurotransmitter levels;GO:0003008//system process;GO:0006082//organic acid metabolic process;GO:0006520//cellular amino acid metabolic process;GO:0006568//tryptophan metabolic process;GO:0006570//tyrosine metabolic process;GO:0006572//tyrosine catabolic process;GO:0006576//cellular biogenic amine metabolic process;GO:0006584//catecholamine metab…	--
XR_003304193.1	ncbi_410638	miR-8-y	0.000328479	0.968809984957247	6	ame-miR-375-3p|miR-200-y|miR-306-x|miR-375-y|miR-375-z|miR-8-y	Ddc	PREDICTED: aromatic-L-amino-acid decarboxylase [Apis mellifera]	Metabolism;Human Diseases;Organismal Systems;Organismal Systems;Human Diseases;Human Diseases;Metabolism;Metabolism;Metabolism	Global and overview maps;Substance dependence;Nervous system;Nervous system;Substance dependence;Substance dependence;Amino acid metabolism;Amino acid metabolism;Amino acid metabolism	ko01100//Metabolic pathways;ko05034//Alcoholism;ko04728//Dopaminergic synapse;ko04726//Serotonergic synapse;ko05031//Amphetamine addiction;ko05030//Cocaine addiction;ko00380//Tryptophan metabolism;ko00350//Tyrosine metabolism;ko00360//Phenylalanine metabolism	K01593;K01593;K01593;K01593;K01593;K01593;K01593;K01593;K01593	GO:0005575//cellular_component;GO:0005622//intracellular;GO:0005623//cell;GO:0005737//cytoplasm;GO:0005829//cytosol;GO:0008021//synaptic vesicle;GO:0012505//endomembrane system;GO:0030133//transport vesicle;GO:0030424//axon;GO:0031410//cytoplasmic vesicle;GO:0031982//vesicle;GO:0036477//somatodendritic compartment;GO:0042995//cell projection;GO:0043005//neuron projection;GO:0043025//neuronal cell…	GO:0003674//molecular_function;GO:0003824//catalytic activity;GO:0004058//aromatic-L-amino-acid decarboxylase activity;GO:0004837//tyrosine decarboxylase activity;GO:0005488//binding;GO:0005515//protein binding;GO:0008144//drug binding;GO:0016597//amino acid binding;GO:0016829//lyase activity;GO:0016830//carbon-carbon lyase activity;GO:0016831//carboxy-lyase activity;GO:0019842//vitamin binding;G…	GO:0000003//reproduction;GO:0001505//regulation of neurotransmitter levels;GO:0003008//system process;GO:0006082//organic acid metabolic process;GO:0006520//cellular amino acid metabolic process;GO:0006568//tryptophan metabolic process;GO:0006570//tyrosine metabolic process;GO:0006572//tyrosine catabolic process;GO:0006576//cellular biogenic amine metabolic process;GO:0006584//catecholamine metab…	--
XR_003305155.1	ncbi_410638	ame-miR-375-3p	0.000831004	0.893997508791044	5	ame-miR-375-3p|miR-200-y|miR-375-y|miR-375-z|miR-8-y	Ddc	PREDICTED: aromatic-L-amino-acid decarboxylase [Apis mellifera]	Metabolism;Human Diseases;Organismal Systems;Organismal Systems;Human Diseases;Human Diseases;Metabolism;Metabolism;Metabolism	Global and overview maps;Substance dependence;Nervous system;Nervous system;Substance dependence;Substance dependence;Amino acid metabolism;Amino acid metabolism;Amino acid metabolism	ko01100//Metabolic pathways;ko05034//Alcoholism;ko04728//Dopaminergic synapse;ko04726//Serotonergic synapse;ko05031//Amphetamine addiction;ko05030//Cocaine addiction;ko00380//Tryptophan metabolism;ko00350//Tyrosine metabolism;ko00360//Phenylalanine metabolism	K01593;K01593;K01593;K01593;K01593;K01593;K01593;K01593;K01593	GO:0005575//cellular_component;GO:0005622//intracellular;GO:0005623//cell;GO:0005737//cytoplasm;GO:0005829//cytosol;GO:0008021//synaptic vesicle;GO:0012505//endomembrane system;GO:0030133//transport vesicle;GO:0030424//axon;GO:0031410//cytoplasmic vesicle;GO:0031982//vesicle;GO:0036477//somatodendritic compartment;GO:0042995//cell projection;GO:0043005//neuron projection;GO:0043025//neuronal cell…	GO:0003674//molecular_function;GO:0003824//catalytic activity;GO:0004058//aromatic-L-amino-acid decarboxylase activity;GO:0004837//tyrosine decarboxylase activity;GO:0005488//binding;GO:0005515//protein binding;GO:0008144//drug binding;GO:0016597//amino acid binding;GO:0016829//lyase activity;GO:0016830//carbon-carbon lyase activity;GO:0016831//carboxy-lyase activity;GO:0019842//vitamin binding;G…	GO:0000003//reproduction;GO:0001505//regulation of neurotransmitter levels;GO:0003008//system process;GO:0006082//organic acid metabolic process;GO:0006520//cellular amino acid metabolic process;GO:0006568//tryptophan metabolic process;GO:0006570//tyrosine metabolic process;GO:0006572//tyrosine catabolic process;GO:0006576//cellular biogenic amine metabolic process;GO:0006584//catecholamine metab…	--
XR_003305155.1	ncbi_410638	miR-200-y	0.000831004	0.893997508791044	5	ame-miR-375-3p|miR-200-y|miR-375-y|miR-375-z|miR-8-y	Ddc	PREDICTED: aromatic-L-amino-acid decarboxylase [Apis mellifera]	Metabolism;Human Diseases;Organismal Systems;Organismal Systems;Human Diseases;Human Diseases;Metabolism;Metabolism;Metabolism	Global and overview maps;Substance dependence;Nervous system;Nervous system;Substance dependence;Substance dependence;Amino acid metabolism;Amino acid metabolism;Amino acid metabolism	ko01100//Metabolic pathways;ko05034//Alcoholism;ko04728//Dopaminergic synapse;ko04726//Serotonergic synapse;ko05031//Amphetamine addiction;ko05030//Cocaine addiction;ko00380//Tryptophan metabolism;ko00350//Tyrosine metabolism;ko00360//Phenylalanine metabolism	K01593;K01593;K01593;K01593;K01593;K01593;K01593;K01593;K01593	GO:0005575//cellular_component;GO:0005622//intracellular;GO:0005623//cell;GO:0005737//cytoplasm;GO:0005829//cytosol;GO:0008021//synaptic vesicle;GO:0012505//endomembrane system;GO:0030133//transport vesicle;GO:0030424//axon;GO:0031410//cytoplasmic vesicle;GO:0031982//vesicle;GO:0036477//somatodendritic compartment;GO:0042995//cell projection;GO:0043005//neuron projection;GO:0043025//neuronal cell…	GO:0003674//molecular_function;GO:0003824//catalytic activity;GO:0004058//aromatic-L-amino-acid decarboxylase activity;GO:0004837//tyrosine decarboxylase activity;GO:0005488//binding;GO:0005515//protein binding;GO:0008144//drug binding;GO:0016597//amino acid binding;GO:0016829//lyase activity;GO:0016830//carbon-carbon lyase activity;GO:0016831//carboxy-lyase activity;GO:0019842//vitamin binding;G…	GO:0000003//reproduction;GO:0001505//regulation of neurotransmitter levels;GO:0003008//system process;GO:0006082//organic acid metabolic process;GO:0006520//cellular amino acid metabolic process;GO:0006568//tryptophan metabolic process;GO:0006570//tyrosine metabolic process;GO:0006572//tyrosine catabolic process;GO:0006576//cellular biogenic amine metabolic process;GO:0006584//catecholamine metab…	--
XR_003305155.1	ncbi_410638	miR-375-y	0.000831004	0.893997508791044	5	ame-miR-375-3p|miR-200-y|miR-375-y|miR-375-z|miR-8-y	Ddc	PREDICTED: aromatic-L-amino-acid decarboxylase [Apis mellifera]	Metabolism;Human Diseases;Organismal Systems;Organismal Systems;Human Diseases;Human Diseases;Metabolism;Metabolism;Metabolism	Global and overview maps;Substance dependence;Nervous system;Nervous system;Substance dependence;Substance dependence;Amino acid metabolism;Amino acid metabolism;Amino acid metabolism	ko01100//Metabolic pathways;ko05034//Alcoholism;ko04728//Dopaminergic synapse;ko04726//Serotonergic synapse;ko05031//Amphetamine addiction;ko05030//Cocaine addiction;ko00380//Tryptophan metabolism;ko00350//Tyrosine metabolism;ko00360//Phenylalanine metabolism	K01593;K01593;K01593;K01593;K01593;K01593;K01593;K01593;K01593	GO:0005575//cellular_component;GO:0005622//intracellular;GO:0005623//cell;GO:0005737//cytoplasm;GO:0005829//cytosol;GO:0008021//synaptic vesicle;GO:0012505//endomembrane system;GO:0030133//transport vesicle;GO:0030424//axon;GO:0031410//cytoplasmic vesicle;GO:0031982//vesicle;GO:0036477//somatodendritic compartment;GO:0042995//cell projection;GO:0043005//neuron projection;GO:0043025//neuronal cell…	GO:0003674//molecular_function;GO:0003824//catalytic activity;GO:0004058//aromatic-L-amino-acid decarboxylase activity;GO:0004837//tyrosine decarboxylase activity;GO:0005488//binding;GO:0005515//protein binding;GO:0008144//drug binding;GO:0016597//amino acid binding;GO:0016829//lyase activity;GO:0016830//carbon-carbon lyase activity;GO:0016831//carboxy-lyase activity;GO:0019842//vitamin binding;G…	GO:0000003//reproduction;GO:0001505//regulation of neurotransmitter levels;GO:0003008//system process;GO:0006082//organic acid metabolic process;GO:0006520//cellular amino acid metabolic process;GO:0006568//tryptophan metabolic process;GO:0006570//tyrosine metabolic process;GO:0006572//tyrosine catabolic process;GO:0006576//cellular biogenic amine metabolic process;GO:0006584//catecholamine metab…	--
XR_003305155.1	ncbi_410638	miR-375-z	0.000831004	0.893997508791044	5	ame-miR-375-3p|miR-200-y|miR-375-y|miR-375-z|miR-8-y	Ddc	PREDICTED: aromatic-L-amino-acid decarboxylase [Apis mellifera]	Metabolism;Human Diseases;Organismal Systems;Organismal Systems;Human Diseases;Human Diseases;Metabolism;Metabolism;Metabolism	Global and overview maps;Substance dependence;Nervous system;Nervous system;Substance dependence;Substance dependence;Amino acid metabolism;Amino acid metabolism;Amino acid metabolism	ko01100//Metabolic pathways;ko05034//Alcoholism;ko04728//Dopaminergic synapse;ko04726//Serotonergic synapse;ko05031//Amphetamine addiction;ko05030//Cocaine addiction;ko00380//Tryptophan metabolism;ko00350//Tyrosine metabolism;ko00360//Phenylalanine metabolism	K01593;K01593;K01593;K01593;K01593;K01593;K01593;K01593;K01593	GO:0005575//cellular_component;GO:0005622//intracellular;GO:0005623//cell;GO:0005737//cytoplasm;GO:0005829//cytosol;GO:0008021//synaptic vesicle;GO:0012505//endomembrane system;GO:0030133//transport vesicle;GO:0030424//axon;GO:0031410//cytoplasmic vesicle;GO:0031982//vesicle;GO:0036477//somatodendritic compartment;GO:0042995//cell projection;GO:0043005//neuron projection;GO:0043025//neuronal cell…	GO:0003674//molecular_function;GO:0003824//catalytic activity;GO:0004058//aromatic-L-amino-acid decarboxylase activity;GO:0004837//tyrosine decarboxylase activity;GO:0005488//binding;GO:0005515//protein binding;GO:0008144//drug binding;GO:0016597//amino acid binding;GO:0016829//lyase activity;GO:0016830//carbon-carbon lyase activity;GO:0016831//carboxy-lyase activity;GO:0019842//vitamin binding;G…	GO:0000003//reproduction;GO:0001505//regulation of neurotransmitter levels;GO:0003008//system process;GO:0006082//organic acid metabolic process;GO:0006520//cellular amino acid metabolic process;GO:0006568//tryptophan metabolic process;GO:0006570//tyrosine metabolic process;GO:0006572//tyrosine catabolic process;GO:0006576//cellular biogenic amine metabolic process;GO:0006584//catecholamine metab…	--
XR_003305155.1	ncbi_410638	miR-8-y	0.000831004	0.893997508791044	5	ame-miR-375-3p|miR-200-y|miR-375-y|miR-375-z|miR-8-y	Ddc	PREDICTED: aromatic-L-amino-acid decarboxylase [Apis mellifera]	Metabolism;Human Diseases;Organismal Systems;Organismal Systems;Human Diseases;Human Diseases;Metabolism;Metabolism;Metabolism	Global and overview maps;Substance dependence;Nervous system;Nervous system;Substance dependence;Substance dependence;Amino acid metabolism;Amino acid metabolism;Amino acid metabolism	ko01100//Metabolic pathways;ko05034//Alcoholism;ko04728//Dopaminergic synapse;ko04726//Serotonergic synapse;ko05031//Amphetamine addiction;ko05030//Cocaine addiction;ko00380//Tryptophan metabolism;ko00350//Tyrosine metabolism;ko00360//Phenylalanine metabolism	K01593;K01593;K01593;K01593;K01593;K01593;K01593;K01593;K01593	GO:0005575//cellular_component;GO:0005622//intracellular;GO:0005623//cell;GO:0005737//cytoplasm;GO:0005829//cytosol;GO:0008021//synaptic vesicle;GO:0012505//endomembrane system;GO:0030133//transport vesicle;GO:0030424//axon;GO:0031410//cytoplasmic vesicle;GO:0031982//vesicle;GO:0036477//somatodendritic compartment;GO:0042995//cell projection;GO:0043005//neuron projection;GO:0043025//neuronal cell…	GO:0003674//molecular_function;GO:0003824//catalytic activity;GO:0004058//aromatic-L-amino-acid decarboxylase activity;GO:0004837//tyrosine decarboxylase activity;GO:0005488//binding;GO:0005515//protein binding;GO:0008144//drug binding;GO:0016597//amino acid binding;GO:0016829//lyase activity;GO:0016830//carbon-carbon lyase activity;GO:0016831//carboxy-lyase activity;GO:0019842//vitamin binding;G…	GO:0000003//reproduction;GO:0001505//regulation of neurotransmitter levels;GO:0003008//system process;GO:0006082//organic acid metabolic process;GO:0006520//cellular amino acid metabolic process;GO:0006568//tryptophan metabolic process;GO:0006570//tyrosine metabolic process;GO:0006572//tyrosine catabolic process;GO:0006576//cellular biogenic amine metabolic process;GO:0006584//catecholamine metab…	--
XR_003305280.1	ncbi_410638	ame-miR-375-3p	0.00510007	0.958360006614422	5	ame-miR-375-3p|miR-200-y|miR-375-y|miR-375-z|miR-8-y	Ddc	PREDICTED: aromatic-L-amino-acid decarboxylase [Apis mellifera]	Metabolism;Human Diseases;Organismal Systems;Organismal Systems;Human Diseases;Human Diseases;Metabolism;Metabolism;Metabolism	Global and overview maps;Substance dependence;Nervous system;Nervous system;Substance dependence;Substance dependence;Amino acid metabolism;Amino acid metabolism;Amino acid metabolism	ko01100//Metabolic pathways;ko05034//Alcoholism;ko04728//Dopaminergic synapse;ko04726//Serotonergic synapse;ko05031//Amphetamine addiction;ko05030//Cocaine addiction;ko00380//Tryptophan metabolism;ko00350//Tyrosine metabolism;ko00360//Phenylalanine metabolism	K01593;K01593;K01593;K01593;K01593;K01593;K01593;K01593;K01593	GO:0005575//cellular_component;GO:0005622//intracellular;GO:0005623//cell;GO:0005737//cytoplasm;GO:0005829//cytosol;GO:0008021//synaptic vesicle;GO:0012505//endomembrane system;GO:0030133//transport vesicle;GO:0030424//axon;GO:0031410//cytoplasmic vesicle;GO:0031982//vesicle;GO:0036477//somatodendritic compartment;GO:0042995//cell projection;GO:0043005//neuron projection;GO:0043025//neuronal cell…	GO:0003674//molecular_function;GO:0003824//catalytic activity;GO:0004058//aromatic-L-amino-acid decarboxylase activity;GO:0004837//tyrosine decarboxylase activity;GO:0005488//binding;GO:0005515//protein binding;GO:0008144//drug binding;GO:0016597//amino acid binding;GO:0016829//lyase activity;GO:0016830//carbon-carbon lyase activity;GO:0016831//carboxy-lyase activity;GO:0019842//vitamin binding;G…	GO:0000003//reproduction;GO:0001505//regulation of neurotransmitter levels;GO:0003008//system process;GO:0006082//organic acid metabolic process;GO:0006520//cellular amino acid metabolic process;GO:0006568//tryptophan metabolic process;GO:0006570//tyrosine metabolic process;GO:0006572//tyrosine catabolic process;GO:0006576//cellular biogenic amine metabolic process;GO:0006584//catecholamine metab…	--
XR_003305280.1	ncbi_410638	miR-200-y	0.00510007	0.958360006614422	5	ame-miR-375-3p|miR-200-y|miR-375-y|miR-375-z|miR-8-y	Ddc	PREDICTED: aromatic-L-amino-acid decarboxylase [Apis mellifera]	Metabolism;Human Diseases;Organismal Systems;Organismal Systems;Human Diseases;Human Diseases;Metabolism;Metabolism;Metabolism	Global and overview maps;Substance dependence;Nervous system;Nervous system;Substance dependence;Substance dependence;Amino acid metabolism;Amino acid metabolism;Amino acid metabolism	ko01100//Metabolic pathways;ko05034//Alcoholism;ko04728//Dopaminergic synapse;ko04726//Serotonergic synapse;ko05031//Amphetamine addiction;ko05030//Cocaine addiction;ko00380//Tryptophan metabolism;ko00350//Tyrosine metabolism;ko00360//Phenylalanine metabolism	K01593;K01593;K01593;K01593;K01593;K01593;K01593;K01593;K01593	GO:0005575//cellular_component;GO:0005622//intracellular;GO:0005623//cell;GO:0005737//cytoplasm;GO:0005829//cytosol;GO:0008021//synaptic vesicle;GO:0012505//endomembrane system;GO:0030133//transport vesicle;GO:0030424//axon;GO:0031410//cytoplasmic vesicle;GO:0031982//vesicle;GO:0036477//somatodendritic compartment;GO:0042995//cell projection;GO:0043005//neuron projection;GO:0043025//neuronal cell…	GO:0003674//molecular_function;GO:0003824//catalytic activity;GO:0004058//aromatic-L-amino-acid decarboxylase activity;GO:0004837//tyrosine decarboxylase activity;GO:0005488//binding;GO:0005515//protein binding;GO:0008144//drug binding;GO:0016597//amino acid binding;GO:0016829//lyase activity;GO:0016830//carbon-carbon lyase activity;GO:0016831//carboxy-lyase activity;GO:0019842//vitamin binding;G…	GO:0000003//reproduction;GO:0001505//regulation of neurotransmitter levels;GO:0003008//system process;GO:0006082//organic acid metabolic process;GO:0006520//cellular amino acid metabolic process;GO:0006568//tryptophan metabolic process;GO:0006570//tyrosine metabolic process;GO:0006572//tyrosine catabolic process;GO:0006576//cellular biogenic amine metabolic process;GO:0006584//catecholamine metab…	--
XR_003305280.1	ncbi_410638	miR-375-y	0.00510007	0.958360006614422	5	ame-miR-375-3p|miR-200-y|miR-375-y|miR-375-z|miR-8-y	Ddc	PREDICTED: aromatic-L-amino-acid decarboxylase [Apis mellifera]	Metabolism;Human Diseases;Organismal Systems;Organismal Systems;Human Diseases;Human Diseases;Metabolism;Metabolism;Metabolism	Global and overview maps;Substance dependence;Nervous system;Nervous system;Substance dependence;Substance dependence;Amino acid metabolism;Amino acid metabolism;Amino acid metabolism	ko01100//Metabolic pathways;ko05034//Alcoholism;ko04728//Dopaminergic synapse;ko04726//Serotonergic synapse;ko05031//Amphetamine addiction;ko05030//Cocaine addiction;ko00380//Tryptophan metabolism;ko00350//Tyrosine metabolism;ko00360//Phenylalanine metabolism	K01593;K01593;K01593;K01593;K01593;K01593;K01593;K01593;K01593	GO:0005575//cellular_component;GO:0005622//intracellular;GO:0005623//cell;GO:0005737//cytoplasm;GO:0005829//cytosol;GO:0008021//synaptic vesicle;GO:0012505//endomembrane system;GO:0030133//transport vesicle;GO:0030424//axon;GO:0031410//cytoplasmic vesicle;GO:0031982//vesicle;GO:0036477//somatodendritic compartment;GO:0042995//cell projection;GO:0043005//neuron projection;GO:0043025//neuronal cell…	GO:0003674//molecular_function;GO:0003824//catalytic activity;GO:0004058//aromatic-L-amino-acid decarboxylase activity;GO:0004837//tyrosine decarboxylase activity;GO:0005488//binding;GO:0005515//protein binding;GO:0008144//drug binding;GO:0016597//amino acid binding;GO:0016829//lyase activity;GO:0016830//carbon-carbon lyase activity;GO:0016831//carboxy-lyase activity;GO:0019842//vitamin binding;G…	GO:0000003//reproduction;GO:0001505//regulation of neurotransmitter levels;GO:0003008//system process;GO:0006082//organic acid metabolic process;GO:0006520//cellular amino acid metabolic process;GO:0006568//tryptophan metabolic process;GO:0006570//tyrosine metabolic process;GO:0006572//tyrosine catabolic process;GO:0006576//cellular biogenic amine metabolic process;GO:0006584//catecholamine metab…	--
XR_003305280.1	ncbi_410638	miR-375-z	0.00510007	0.958360006614422	5	ame-miR-375-3p|miR-200-y|miR-375-y|miR-375-z|miR-8-y	Ddc	PREDICTED: aromatic-L-amino-acid decarboxylase [Apis mellifera]	Metabolism;Human Diseases;Organismal Systems;Organismal Systems;Human Diseases;Human Diseases;Metabolism;Metabolism;Metabolism	Global and overview maps;Substance dependence;Nervous system;Nervous system;Substance dependence;Substance dependence;Amino acid metabolism;Amino acid metabolism;Amino acid metabolism	ko01100//Metabolic pathways;ko05034//Alcoholism;ko04728//Dopaminergic synapse;ko04726//Serotonergic synapse;ko05031//Amphetamine addiction;ko05030//Cocaine addiction;ko00380//Tryptophan metabolism;ko00350//Tyrosine metabolism;ko00360//Phenylalanine metabolism	K01593;K01593;K01593;K01593;K01593;K01593;K01593;K01593;K01593	GO:0005575//cellular_component;GO:0005622//intracellular;GO:0005623//cell;GO:0005737//cytoplasm;GO:0005829//cytosol;GO:0008021//synaptic vesicle;GO:0012505//endomembrane system;GO:0030133//transport vesicle;GO:0030424//axon;GO:0031410//cytoplasmic vesicle;GO:0031982//vesicle;GO:0036477//somatodendritic compartment;GO:0042995//cell projection;GO:0043005//neuron projection;GO:0043025//neuronal cell…	GO:0003674//molecular_function;GO:0003824//catalytic activity;GO:0004058//aromatic-L-amino-acid decarboxylase activity;GO:0004837//tyrosine decarboxylase activity;GO:0005488//binding;GO:0005515//protein binding;GO:0008144//drug binding;GO:0016597//amino acid binding;GO:0016829//lyase activity;GO:0016830//carbon-carbon lyase activity;GO:0016831//carboxy-lyase activity;GO:0019842//vitamin binding;G…	GO:0000003//reproduction;GO:0001505//regulation of neurotransmitter levels;GO:0003008//system process;GO:0006082//organic acid metabolic process;GO:0006520//cellular amino acid metabolic process;GO:0006568//tryptophan metabolic process;GO:0006570//tyrosine metabolic process;GO:0006572//tyrosine catabolic process;GO:0006576//cellular biogenic amine metabolic process;GO:0006584//catecholamine metab…	--
XR_003305280.1	ncbi_410638	miR-8-y	0.00510007	0.958360006614422	5	ame-miR-375-3p|miR-200-y|miR-375-y|miR-375-z|miR-8-y	Ddc	PREDICTED: aromatic-L-amino-acid decarboxylase [Apis mellifera]	Metabolism;Human Diseases;Organismal Systems;Organismal Systems;Human Diseases;Human Diseases;Metabolism;Metabolism;Metabolism	Global and overview maps;Substance dependence;Nervous system;Nervous system;Substance dependence;Substance dependence;Amino acid metabolism;Amino acid metabolism;Amino acid metabolism	ko01100//Metabolic pathways;ko05034//Alcoholism;ko04728//Dopaminergic synapse;ko04726//Serotonergic synapse;ko05031//Amphetamine addiction;ko05030//Cocaine addiction;ko00380//Tryptophan metabolism;ko00350//Tyrosine metabolism;ko00360//Phenylalanine metabolism	K01593;K01593;K01593;K01593;K01593;K01593;K01593;K01593;K01593	GO:0005575//cellular_component;GO:0005622//intracellular;GO:0005623//cell;GO:0005737//cytoplasm;GO:0005829//cytosol;GO:0008021//synaptic vesicle;GO:0012505//endomembrane system;GO:0030133//transport vesicle;GO:0030424//axon;GO:0031410//cytoplasmic vesicle;GO:0031982//vesicle;GO:0036477//somatodendritic compartment;GO:0042995//cell projection;GO:0043005//neuron projection;GO:0043025//neuronal cell…	GO:0003674//molecular_function;GO:0003824//catalytic activity;GO:0004058//aromatic-L-amino-acid decarboxylase activity;GO:0004837//tyrosine decarboxylase activity;GO:0005488//binding;GO:0005515//protein binding;GO:0008144//drug binding;GO:0016597//amino acid binding;GO:0016829//lyase activity;GO:0016830//carbon-carbon lyase activity;GO:0016831//carboxy-lyase activity;GO:0019842//vitamin binding;G…	GO:0000003//reproduction;GO:0001505//regulation of neurotransmitter levels;GO:0003008//system process;GO:0006082//organic acid metabolic process;GO:0006520//cellular amino acid metabolic process;GO:0006568//tryptophan metabolic process;GO:0006570//tyrosine metabolic process;GO:0006572//tyrosine catabolic process;GO:0006576//cellular biogenic amine metabolic process;GO:0006584//catecholamine metab…	--
XR_003305894.1	ncbi_410638	ame-miR-375-3p	0.0407239	0.960204430040104	5	ame-miR-375-3p|miR-200-y|miR-375-y|miR-375-z|miR-8-y	Ddc	PREDICTED: aromatic-L-amino-acid decarboxylase [Apis mellifera]	Metabolism;Human Diseases;Organismal Systems;Organismal Systems;Human Diseases;Human Diseases;Metabolism;Metabolism;Metabolism	Global and overview maps;Substance dependence;Nervous system;Nervous system;Substance dependence;Substance dependence;Amino acid metabolism;Amino acid metabolism;Amino acid metabolism	ko01100//Metabolic pathways;ko05034//Alcoholism;ko04728//Dopaminergic synapse;ko04726//Serotonergic synapse;ko05031//Amphetamine addiction;ko05030//Cocaine addiction;ko00380//Tryptophan metabolism;ko00350//Tyrosine metabolism;ko00360//Phenylalanine metabolism	K01593;K01593;K01593;K01593;K01593;K01593;K01593;K01593;K01593	GO:0005575//cellular_component;GO:0005622//intracellular;GO:0005623//cell;GO:0005737//cytoplasm;GO:0005829//cytosol;GO:0008021//synaptic vesicle;GO:0012505//endomembrane system;GO:0030133//transport vesicle;GO:0030424//axon;GO:0031410//cytoplasmic vesicle;GO:0031982//vesicle;GO:0036477//somatodendritic compartment;GO:0042995//cell projection;GO:0043005//neuron projection;GO:0043025//neuronal cell…	GO:0003674//molecular_function;GO:0003824//catalytic activity;GO:0004058//aromatic-L-amino-acid decarboxylase activity;GO:0004837//tyrosine decarboxylase activity;GO:0005488//binding;GO:0005515//protein binding;GO:0008144//drug binding;GO:0016597//amino acid binding;GO:0016829//lyase activity;GO:0016830//carbon-carbon lyase activity;GO:0016831//carboxy-lyase activity;GO:0019842//vitamin binding;G…	GO:0000003//reproduction;GO:0001505//regulation of neurotransmitter levels;GO:0003008//system process;GO:0006082//organic acid metabolic process;GO:0006520//cellular amino acid metabolic process;GO:0006568//tryptophan metabolic process;GO:0006570//tyrosine metabolic process;GO:0006572//tyrosine catabolic process;GO:0006576//cellular biogenic amine metabolic process;GO:0006584//catecholamine metab…	--
XR_003305894.1	ncbi_410638	miR-200-y	0.0407239	0.960204430040104	5	ame-miR-375-3p|miR-200-y|miR-375-y|miR-375-z|miR-8-y	Ddc	PREDICTED: aromatic-L-amino-acid decarboxylase [Apis mellifera]	Metabolism;Human Diseases;Organismal Systems;Organismal Systems;Human Diseases;Human Diseases;Metabolism;Metabolism;Metabolism	Global and overview maps;Substance dependence;Nervous system;Nervous system;Substance dependence;Substance dependence;Amino acid metabolism;Amino acid metabolism;Amino acid metabolism	ko01100//Metabolic pathways;ko05034//Alcoholism;ko04728//Dopaminergic synapse;ko04726//Serotonergic synapse;ko05031//Amphetamine addiction;ko05030//Cocaine addiction;ko00380//Tryptophan metabolism;ko00350//Tyrosine metabolism;ko00360//Phenylalanine metabolism	K01593;K01593;K01593;K01593;K01593;K01593;K01593;K01593;K01593	GO:0005575//cellular_component;GO:0005622//intracellular;GO:0005623//cell;GO:0005737//cytoplasm;GO:0005829//cytosol;GO:0008021//synaptic vesicle;GO:0012505//endomembrane system;GO:0030133//transport vesicle;GO:0030424//axon;GO:0031410//cytoplasmic vesicle;GO:0031982//vesicle;GO:0036477//somatodendritic compartment;GO:0042995//cell projection;GO:0043005//neuron projection;GO:0043025//neuronal cell…	GO:0003674//molecular_function;GO:0003824//catalytic activity;GO:0004058//aromatic-L-amino-acid decarboxylase activity;GO:0004837//tyrosine decarboxylase activity;GO:0005488//binding;GO:0005515//protein binding;GO:0008144//drug binding;GO:0016597//amino acid binding;GO:0016829//lyase activity;GO:0016830//carbon-carbon lyase activity;GO:0016831//carboxy-lyase activity;GO:0019842//vitamin binding;G…	GO:0000003//reproduction;GO:0001505//regulation of neurotransmitter levels;GO:0003008//system process;GO:0006082//organic acid metabolic process;GO:0006520//cellular amino acid metabolic process;GO:0006568//tryptophan metabolic process;GO:0006570//tyrosine metabolic process;GO:0006572//tyrosine catabolic process;GO:0006576//cellular biogenic amine metabolic process;GO:0006584//catecholamine metab…	--
XR_003305894.1	ncbi_410638	miR-375-y	0.0407239	0.960204430040104	5	ame-miR-375-3p|miR-200-y|miR-375-y|miR-375-z|miR-8-y	Ddc	PREDICTED: aromatic-L-amino-acid decarboxylase [Apis mellifera]	Metabolism;Human Diseases;Organismal Systems;Organismal Systems;Human Diseases;Human Diseases;Metabolism;Metabolism;Metabolism	Global and overview maps;Substance dependence;Nervous system;Nervous system;Substance dependence;Substance dependence;Amino acid metabolism;Amino acid metabolism;Amino acid metabolism	ko01100//Metabolic pathways;ko05034//Alcoholism;ko04728//Dopaminergic synapse;ko04726//Serotonergic synapse;ko05031//Amphetamine addiction;ko05030//Cocaine addiction;ko00380//Tryptophan metabolism;ko00350//Tyrosine metabolism;ko00360//Phenylalanine metabolism	K01593;K01593;K01593;K01593;K01593;K01593;K01593;K01593;K01593	GO:0005575//cellular_component;GO:0005622//intracellular;GO:0005623//cell;GO:0005737//cytoplasm;GO:0005829//cytosol;GO:0008021//synaptic vesicle;GO:0012505//endomembrane system;GO:0030133//transport vesicle;GO:0030424//axon;GO:0031410//cytoplasmic vesicle;GO:0031982//vesicle;GO:0036477//somatodendritic compartment;GO:0042995//cell projection;GO:0043005//neuron projection;GO:0043025//neuronal cell…	GO:0003674//molecular_function;GO:0003824//catalytic activity;GO:0004058//aromatic-L-amino-acid decarboxylase activity;GO:0004837//tyrosine decarboxylase activity;GO:0005488//binding;GO:0005515//protein binding;GO:0008144//drug binding;GO:0016597//amino acid binding;GO:0016829//lyase activity;GO:0016830//carbon-carbon lyase activity;GO:0016831//carboxy-lyase activity;GO:0019842//vitamin binding;G…	GO:0000003//reproduction;GO:0001505//regulation of neurotransmitter levels;GO:0003008//system process;GO:0006082//organic acid metabolic process;GO:0006520//cellular amino acid metabolic process;GO:0006568//tryptophan metabolic process;GO:0006570//tyrosine metabolic process;GO:0006572//tyrosine catabolic process;GO:0006576//cellular biogenic amine metabolic process;GO:0006584//catecholamine metab…	--
XR_003305894.1	ncbi_410638	miR-375-z	0.0407239	0.960204430040104	5	ame-miR-375-3p|miR-200-y|miR-375-y|miR-375-z|miR-8-y	Ddc	PREDICTED: aromatic-L-amino-acid decarboxylase [Apis mellifera]	Metabolism;Human Diseases;Organismal Systems;Organismal Systems;Human Diseases;Human Diseases;Metabolism;Metabolism;Metabolism	Global and overview maps;Substance dependence;Nervous system;Nervous system;Substance dependence;Substance dependence;Amino acid metabolism;Amino acid metabolism;Amino acid metabolism	ko01100//Metabolic pathways;ko05034//Alcoholism;ko04728//Dopaminergic synapse;ko04726//Serotonergic synapse;ko05031//Amphetamine addiction;ko05030//Cocaine addiction;ko00380//Tryptophan metabolism;ko00350//Tyrosine metabolism;ko00360//Phenylalanine metabolism	K01593;K01593;K01593;K01593;K01593;K01593;K01593;K01593;K01593	GO:0005575//cellular_component;GO:0005622//intracellular;GO:0005623//cell;GO:0005737//cytoplasm;GO:0005829//cytosol;GO:0008021//synaptic vesicle;GO:0012505//endomembrane system;GO:0030133//transport vesicle;GO:0030424//axon;GO:0031410//cytoplasmic vesicle;GO:0031982//vesicle;GO:0036477//somatodendritic compartment;GO:0042995//cell projection;GO:0043005//neuron projection;GO:0043025//neuronal cell…	GO:0003674//molecular_function;GO:0003824//catalytic activity;GO:0004058//aromatic-L-amino-acid decarboxylase activity;GO:0004837//tyrosine decarboxylase activity;GO:0005488//binding;GO:0005515//protein binding;GO:0008144//drug binding;GO:0016597//amino acid binding;GO:0016829//lyase activity;GO:0016830//carbon-carbon lyase activity;GO:0016831//carboxy-lyase activity;GO:0019842//vitamin binding;G…	GO:0000003//reproduction;GO:0001505//regulation of neurotransmitter levels;GO:0003008//system process;GO:0006082//organic acid metabolic process;GO:0006520//cellular amino acid metabolic process;GO:0006568//tryptophan metabolic process;GO:0006570//tyrosine metabolic process;GO:0006572//tyrosine catabolic process;GO:0006576//cellular biogenic amine metabolic process;GO:0006584//catecholamine metab…	--
XR_003305894.1	ncbi_410638	miR-8-y	0.0407239	0.960204430040104	5	ame-miR-375-3p|miR-200-y|miR-375-y|miR-375-z|miR-8-y	Ddc	PREDICTED: aromatic-L-amino-acid decarboxylase [Apis mellifera]	Metabolism;Human Diseases;Organismal Systems;Organismal Systems;Human Diseases;Human Diseases;Metabolism;Metabolism;Metabolism	Global and overview maps;Substance dependence;Nervous system;Nervous system;Substance dependence;Substance dependence;Amino acid metabolism;Amino acid metabolism;Amino acid metabolism	ko01100//Metabolic pathways;ko05034//Alcoholism;ko04728//Dopaminergic synapse;ko04726//Serotonergic synapse;ko05031//Amphetamine addiction;ko05030//Cocaine addiction;ko00380//Tryptophan metabolism;ko00350//Tyrosine metabolism;ko00360//Phenylalanine metabolism	K01593;K01593;K01593;K01593;K01593;K01593;K01593;K01593;K01593	GO:0005575//cellular_component;GO:0005622//intracellular;GO:0005623//cell;GO:0005737//cytoplasm;GO:0005829//cytosol;GO:0008021//synaptic vesicle;GO:0012505//endomembrane system;GO:0030133//transport vesicle;GO:0030424//axon;GO:0031410//cytoplasmic vesicle;GO:0031982//vesicle;GO:0036477//somatodendritic compartment;GO:0042995//cell projection;GO:0043005//neuron projection;GO:0043025//neuronal cell…	GO:0003674//molecular_function;GO:0003824//catalytic activity;GO:0004058//aromatic-L-amino-acid decarboxylase activity;GO:0004837//tyrosine decarboxylase activity;GO:0005488//binding;GO:0005515//protein binding;GO:0008144//drug binding;GO:0016597//amino acid binding;GO:0016829//lyase activity;GO:0016830//carbon-carbon lyase activity;GO:0016831//carboxy-lyase activity;GO:0019842//vitamin binding;G…	GO:0000003//reproduction;GO:0001505//regulation of neurotransmitter levels;GO:0003008//system process;GO:0006082//organic acid metabolic process;GO:0006520//cellular amino acid metabolic process;GO:0006568//tryptophan metabolic process;GO:0006570//tyrosine metabolic process;GO:0006572//tyrosine catabolic process;GO:0006576//cellular biogenic amine metabolic process;GO:0006584//catecholamine metab…	--
XR_120493.4	ncbi_410638	ame-miR-375-3p	0.00176504	0.879579916980032	3	ame-miR-375-3p|miR-375-y|miR-375-z	Ddc	PREDICTED: aromatic-L-amino-acid decarboxylase [Apis mellifera]	Metabolism;Human Diseases;Organismal Systems;Organismal Systems;Human Diseases;Human Diseases;Metabolism;Metabolism;Metabolism	Global and overview maps;Substance dependence;Nervous system;Nervous system;Substance dependence;Substance dependence;Amino acid metabolism;Amino acid metabolism;Amino acid metabolism	ko01100//Metabolic pathways;ko05034//Alcoholism;ko04728//Dopaminergic synapse;ko04726//Serotonergic synapse;ko05031//Amphetamine addiction;ko05030//Cocaine addiction;ko00380//Tryptophan metabolism;ko00350//Tyrosine metabolism;ko00360//Phenylalanine metabolism	K01593;K01593;K01593;K01593;K01593;K01593;K01593;K01593;K01593	GO:0005575//cellular_component;GO:0005622//intracellular;GO:0005623//cell;GO:0005737//cytoplasm;GO:0005829//cytosol;GO:0008021//synaptic vesicle;GO:0012505//endomembrane system;GO:0030133//transport vesicle;GO:0030424//axon;GO:0031410//cytoplasmic vesicle;GO:0031982//vesicle;GO:0036477//somatodendritic compartment;GO:0042995//cell projection;GO:0043005//neuron projection;GO:0043025//neuronal cell…	GO:0003674//molecular_function;GO:0003824//catalytic activity;GO:0004058//aromatic-L-amino-acid decarboxylase activity;GO:0004837//tyrosine decarboxylase activity;GO:0005488//binding;GO:0005515//protein binding;GO:0008144//drug binding;GO:0016597//amino acid binding;GO:0016829//lyase activity;GO:0016830//carbon-carbon lyase activity;GO:0016831//carboxy-lyase activity;GO:0019842//vitamin binding;G…	GO:0000003//reproduction;GO:0001505//regulation of neurotransmitter levels;GO:0003008//system process;GO:0006082//organic acid metabolic process;GO:0006520//cellular amino acid metabolic process;GO:0006568//tryptophan metabolic process;GO:0006570//tyrosine metabolic process;GO:0006572//tyrosine catabolic process;GO:0006576//cellular biogenic amine metabolic process;GO:0006584//catecholamine metab…	--
XR_120493.4	ncbi_410638	miR-375-y	0.00176504	0.879579916980032	3	ame-miR-375-3p|miR-375-y|miR-375-z	Ddc	PREDICTED: aromatic-L-amino-acid decarboxylase [Apis mellifera]	Metabolism;Human Diseases;Organismal Systems;Organismal Systems;Human Diseases;Human Diseases;Metabolism;Metabolism;Metabolism	Global and overview maps;Substance dependence;Nervous system;Nervous system;Substance dependence;Substance dependence;Amino acid metabolism;Amino acid metabolism;Amino acid metabolism	ko01100//Metabolic pathways;ko05034//Alcoholism;ko04728//Dopaminergic synapse;ko04726//Serotonergic synapse;ko05031//Amphetamine addiction;ko05030//Cocaine addiction;ko00380//Tryptophan metabolism;ko00350//Tyrosine metabolism;ko00360//Phenylalanine metabolism	K01593;K01593;K01593;K01593;K01593;K01593;K01593;K01593;K01593	GO:0005575//cellular_component;GO:0005622//intracellular;GO:0005623//cell;GO:0005737//cytoplasm;GO:0005829//cytosol;GO:0008021//synaptic vesicle;GO:0012505//endomembrane system;GO:0030133//transport vesicle;GO:0030424//axon;GO:0031410//cytoplasmic vesicle;GO:0031982//vesicle;GO:0036477//somatodendritic compartment;GO:0042995//cell projection;GO:0043005//neuron projection;GO:0043025//neuronal cell…	GO:0003674//molecular_function;GO:0003824//catalytic activity;GO:0004058//aromatic-L-amino-acid decarboxylase activity;GO:0004837//tyrosine decarboxylase activity;GO:0005488//binding;GO:0005515//protein binding;GO:0008144//drug binding;GO:0016597//amino acid binding;GO:0016829//lyase activity;GO:0016830//carbon-carbon lyase activity;GO:0016831//carboxy-lyase activity;GO:0019842//vitamin binding;G…	GO:0000003//reproduction;GO:0001505//regulation of neurotransmitter levels;GO:0003008//system process;GO:0006082//organic acid metabolic process;GO:0006520//cellular amino acid metabolic process;GO:0006568//tryptophan metabolic process;GO:0006570//tyrosine metabolic process;GO:0006572//tyrosine catabolic process;GO:0006576//cellular biogenic amine metabolic process;GO:0006584//catecholamine metab…	--
XR_120493.4	ncbi_410638	miR-375-z	0.00176504	0.879579916980032	3	ame-miR-375-3p|miR-375-y|miR-375-z	Ddc	PREDICTED: aromatic-L-amino-acid decarboxylase [Apis mellifera]	Metabolism;Human Diseases;Organismal Systems;Organismal Systems;Human Diseases;Human Diseases;Metabolism;Metabolism;Metabolism	Global and overview maps;Substance dependence;Nervous system;Nervous system;Substance dependence;Substance dependence;Amino acid metabolism;Amino acid metabolism;Amino acid metabolism	ko01100//Metabolic pathways;ko05034//Alcoholism;ko04728//Dopaminergic synapse;ko04726//Serotonergic synapse;ko05031//Amphetamine addiction;ko05030//Cocaine addiction;ko00380//Tryptophan metabolism;ko00350//Tyrosine metabolism;ko00360//Phenylalanine metabolism	K01593;K01593;K01593;K01593;K01593;K01593;K01593;K01593;K01593	GO:0005575//cellular_component;GO:0005622//intracellular;GO:0005623//cell;GO:0005737//cytoplasm;GO:0005829//cytosol;GO:0008021//synaptic vesicle;GO:0012505//endomembrane system;GO:0030133//transport vesicle;GO:0030424//axon;GO:0031410//cytoplasmic vesicle;GO:0031982//vesicle;GO:0036477//somatodendritic compartment;GO:0042995//cell projection;GO:0043005//neuron projection;GO:0043025//neuronal cell…	GO:0003674//molecular_function;GO:0003824//catalytic activity;GO:0004058//aromatic-L-amino-acid decarboxylase activity;GO:0004837//tyrosine decarboxylase activity;GO:0005488//binding;GO:0005515//protein binding;GO:0008144//drug binding;GO:0016597//amino acid binding;GO:0016829//lyase activity;GO:0016830//carbon-carbon lyase activity;GO:0016831//carboxy-lyase activity;GO:0019842//vitamin binding;G…	GO:0000003//reproduction;GO:0001505//regulation of neurotransmitter levels;GO:0003008//system process;GO:0006082//organic acid metabolic process;GO:0006520//cellular amino acid metabolic process;GO:0006568//tryptophan metabolic process;GO:0006570//tyrosine metabolic process;GO:0006572//tyrosine catabolic process;GO:0006576//cellular biogenic amine metabolic process;GO:0006584//catecholamine metab…	--
XR_410503.3	ncbi_410638	ame-miR-375-3p	0.0420601	0.816479802700699	3	ame-miR-375-3p|miR-375-y|miR-375-z	Ddc	PREDICTED: aromatic-L-amino-acid decarboxylase [Apis mellifera]	Metabolism;Human Diseases;Organismal Systems;Organismal Systems;Human Diseases;Human Diseases;Metabolism;Metabolism;Metabolism	Global and overview maps;Substance dependence;Nervous system;Nervous system;Substance dependence;Substance dependence;Amino acid metabolism;Amino acid metabolism;Amino acid metabolism	ko01100//Metabolic pathways;ko05034//Alcoholism;ko04728//Dopaminergic synapse;ko04726//Serotonergic synapse;ko05031//Amphetamine addiction;ko05030//Cocaine addiction;ko00380//Tryptophan metabolism;ko00350//Tyrosine metabolism;ko00360//Phenylalanine metabolism	K01593;K01593;K01593;K01593;K01593;K01593;K01593;K01593;K01593	GO:0005575//cellular_component;GO:0005622//intracellular;GO:0005623//cell;GO:0005737//cytoplasm;GO:0005829//cytosol;GO:0008021//synaptic vesicle;GO:0012505//endomembrane system;GO:0030133//transport vesicle;GO:0030424//axon;GO:0031410//cytoplasmic vesicle;GO:0031982//vesicle;GO:0036477//somatodendritic compartment;GO:0042995//cell projection;GO:0043005//neuron projection;GO:0043025//neuronal cell…	GO:0003674//molecular_function;GO:0003824//catalytic activity;GO:0004058//aromatic-L-amino-acid decarboxylase activity;GO:0004837//tyrosine decarboxylase activity;GO:0005488//binding;GO:0005515//protein binding;GO:0008144//drug binding;GO:0016597//amino acid binding;GO:0016829//lyase activity;GO:0016830//carbon-carbon lyase activity;GO:0016831//carboxy-lyase activity;GO:0019842//vitamin binding;G…	GO:0000003//reproduction;GO:0001505//regulation of neurotransmitter levels;GO:0003008//system process;GO:0006082//organic acid metabolic process;GO:0006520//cellular amino acid metabolic process;GO:0006568//tryptophan metabolic process;GO:0006570//tyrosine metabolic process;GO:0006572//tyrosine catabolic process;GO:0006576//cellular biogenic amine metabolic process;GO:0006584//catecholamine metab…	--
XR_410503.3	ncbi_410638	miR-375-y	0.0420601	0.816479802700699	3	ame-miR-375-3p|miR-375-y|miR-375-z	Ddc	PREDICTED: aromatic-L-amino-acid decarboxylase [Apis mellifera]	Metabolism;Human Diseases;Organismal Systems;Organismal Systems;Human Diseases;Human Diseases;Metabolism;Metabolism;Metabolism	Global and overview maps;Substance dependence;Nervous system;Nervous system;Substance dependence;Substance dependence;Amino acid metabolism;Amino acid metabolism;Amino acid metabolism	ko01100//Metabolic pathways;ko05034//Alcoholism;ko04728//Dopaminergic synapse;ko04726//Serotonergic synapse;ko05031//Amphetamine addiction;ko05030//Cocaine addiction;ko00380//Tryptophan metabolism;ko00350//Tyrosine metabolism;ko00360//Phenylalanine metabolism	K01593;K01593;K01593;K01593;K01593;K01593;K01593;K01593;K01593	GO:0005575//cellular_component;GO:0005622//intracellular;GO:0005623//cell;GO:0005737//cytoplasm;GO:0005829//cytosol;GO:0008021//synaptic vesicle;GO:0012505//endomembrane system;GO:0030133//transport vesicle;GO:0030424//axon;GO:0031410//cytoplasmic vesicle;GO:0031982//vesicle;GO:0036477//somatodendritic compartment;GO:0042995//cell projection;GO:0043005//neuron projection;GO:0043025//neuronal cell…	GO:0003674//molecular_function;GO:0003824//catalytic activity;GO:0004058//aromatic-L-amino-acid decarboxylase activity;GO:0004837//tyrosine decarboxylase activity;GO:0005488//binding;GO:0005515//protein binding;GO:0008144//drug binding;GO:0016597//amino acid binding;GO:0016829//lyase activity;GO:0016830//carbon-carbon lyase activity;GO:0016831//carboxy-lyase activity;GO:0019842//vitamin binding;G…	GO:0000003//reproduction;GO:0001505//regulation of neurotransmitter levels;GO:0003008//system process;GO:0006082//organic acid metabolic process;GO:0006520//cellular amino acid metabolic process;GO:0006568//tryptophan metabolic process;GO:0006570//tyrosine metabolic process;GO:0006572//tyrosine catabolic process;GO:0006576//cellular biogenic amine metabolic process;GO:0006584//catecholamine metab…	--
XR_410503.3	ncbi_410638	miR-375-z	0.0420601	0.816479802700699	3	ame-miR-375-3p|miR-375-y|miR-375-z	Ddc	PREDICTED: aromatic-L-amino-acid decarboxylase [Apis mellifera]	Metabolism;Human Diseases;Organismal Systems;Organismal Systems;Human Diseases;Human Diseases;Metabolism;Metabolism;Metabolism	Global and overview maps;Substance dependence;Nervous system;Nervous system;Substance dependence;Substance dependence;Amino acid metabolism;Amino acid metabolism;Amino acid metabolism	ko01100//Metabolic pathways;ko05034//Alcoholism;ko04728//Dopaminergic synapse;ko04726//Serotonergic synapse;ko05031//Amphetamine addiction;ko05030//Cocaine addiction;ko00380//Tryptophan metabolism;ko00350//Tyrosine metabolism;ko00360//Phenylalanine metabolism	K01593;K01593;K01593;K01593;K01593;K01593;K01593;K01593;K01593	GO:0005575//cellular_component;GO:0005622//intracellular;GO:0005623//cell;GO:0005737//cytoplasm;GO:0005829//cytosol;GO:0008021//synaptic vesicle;GO:0012505//endomembrane system;GO:0030133//transport vesicle;GO:0030424//axon;GO:0031410//cytoplasmic vesicle;GO:0031982//vesicle;GO:0036477//somatodendritic compartment;GO:0042995//cell projection;GO:0043005//neuron projection;GO:0043025//neuronal cell…	GO:0003674//molecular_function;GO:0003824//catalytic activity;GO:0004058//aromatic-L-amino-acid decarboxylase activity;GO:0004837//tyrosine decarboxylase activity;GO:0005488//binding;GO:0005515//protein binding;GO:0008144//drug binding;GO:0016597//amino acid binding;GO:0016829//lyase activity;GO:0016830//carbon-carbon lyase activity;GO:0016831//carboxy-lyase activity;GO:0019842//vitamin binding;G…	GO:0000003//reproduction;GO:0001505//regulation of neurotransmitter levels;GO:0003008//system process;GO:0006082//organic acid metabolic process;GO:0006520//cellular amino acid metabolic process;GO:0006568//tryptophan metabolic process;GO:0006570//tyrosine metabolic process;GO:0006572//tyrosine catabolic process;GO:0006576//cellular biogenic amine metabolic process;GO:0006584//catecholamine metab…	--
XR_411132.3	ncbi_410638	ame-miR-375-3p	0.018332	0.9845354997862	5	ame-miR-375-3p|miR-200-y|miR-375-y|miR-375-z|miR-8-y	Ddc	PREDICTED: aromatic-L-amino-acid decarboxylase [Apis mellifera]	Metabolism;Human Diseases;Organismal Systems;Organismal Systems;Human Diseases;Human Diseases;Metabolism;Metabolism;Metabolism	Global and overview maps;Substance dependence;Nervous system;Nervous system;Substance dependence;Substance dependence;Amino acid metabolism;Amino acid metabolism;Amino acid metabolism	ko01100//Metabolic pathways;ko05034//Alcoholism;ko04728//Dopaminergic synapse;ko04726//Serotonergic synapse;ko05031//Amphetamine addiction;ko05030//Cocaine addiction;ko00380//Tryptophan metabolism;ko00350//Tyrosine metabolism;ko00360//Phenylalanine metabolism	K01593;K01593;K01593;K01593;K01593;K01593;K01593;K01593;K01593	GO:0005575//cellular_component;GO:0005622//intracellular;GO:0005623//cell;GO:0005737//cytoplasm;GO:0005829//cytosol;GO:0008021//synaptic vesicle;GO:0012505//endomembrane system;GO:0030133//transport vesicle;GO:0030424//axon;GO:0031410//cytoplasmic vesicle;GO:0031982//vesicle;GO:0036477//somatodendritic compartment;GO:0042995//cell projection;GO:0043005//neuron projection;GO:0043025//neuronal cell…	GO:0003674//molecular_function;GO:0003824//catalytic activity;GO:0004058//aromatic-L-amino-acid decarboxylase activity;GO:0004837//tyrosine decarboxylase activity;GO:0005488//binding;GO:0005515//protein binding;GO:0008144//drug binding;GO:0016597//amino acid binding;GO:0016829//lyase activity;GO:0016830//carbon-carbon lyase activity;GO:0016831//carboxy-lyase activity;GO:0019842//vitamin binding;G…	GO:0000003//reproduction;GO:0001505//regulation of neurotransmitter levels;GO:0003008//system process;GO:0006082//organic acid metabolic process;GO:0006520//cellular amino acid metabolic process;GO:0006568//tryptophan metabolic process;GO:0006570//tyrosine metabolic process;GO:0006572//tyrosine catabolic process;GO:0006576//cellular biogenic amine metabolic process;GO:0006584//catecholamine metab…	--
XR_411132.3	ncbi_410638	miR-200-y	0.018332	0.9845354997862	5	ame-miR-375-3p|miR-200-y|miR-375-y|miR-375-z|miR-8-y	Ddc	PREDICTED: aromatic-L-amino-acid decarboxylase [Apis mellifera]	Metabolism;Human Diseases;Organismal Systems;Organismal Systems;Human Diseases;Human Diseases;Metabolism;Metabolism;Metabolism	Global and overview maps;Substance dependence;Nervous system;Nervous system;Substance dependence;Substance dependence;Amino acid metabolism;Amino acid metabolism;Amino acid metabolism	ko01100//Metabolic pathways;ko05034//Alcoholism;ko04728//Dopaminergic synapse;ko04726//Serotonergic synapse;ko05031//Amphetamine addiction;ko05030//Cocaine addiction;ko00380//Tryptophan metabolism;ko00350//Tyrosine metabolism;ko00360//Phenylalanine metabolism	K01593;K01593;K01593;K01593;K01593;K01593;K01593;K01593;K01593	GO:0005575//cellular_component;GO:0005622//intracellular;GO:0005623//cell;GO:0005737//cytoplasm;GO:0005829//cytosol;GO:0008021//synaptic vesicle;GO:0012505//endomembrane system;GO:0030133//transport vesicle;GO:0030424//axon;GO:0031410//cytoplasmic vesicle;GO:0031982//vesicle;GO:0036477//somatodendritic compartment;GO:0042995//cell projection;GO:0043005//neuron projection;GO:0043025//neuronal cell…	GO:0003674//molecular_function;GO:0003824//catalytic activity;GO:0004058//aromatic-L-amino-acid decarboxylase activity;GO:0004837//tyrosine decarboxylase activity;GO:0005488//binding;GO:0005515//protein binding;GO:0008144//drug binding;GO:0016597//amino acid binding;GO:0016829//lyase activity;GO:0016830//carbon-carbon lyase activity;GO:0016831//carboxy-lyase activity;GO:0019842//vitamin binding;G…	GO:0000003//reproduction;GO:0001505//regulation of neurotransmitter levels;GO:0003008//system process;GO:0006082//organic acid metabolic process;GO:0006520//cellular amino acid metabolic process;GO:0006568//tryptophan metabolic process;GO:0006570//tyrosine metabolic process;GO:0006572//tyrosine catabolic process;GO:0006576//cellular biogenic amine metabolic process;GO:0006584//catecholamine metab…	--
XR_411132.3	ncbi_410638	miR-375-y	0.018332	0.9845354997862	5	ame-miR-375-3p|miR-200-y|miR-375-y|miR-375-z|miR-8-y	Ddc	PREDICTED: aromatic-L-amino-acid decarboxylase [Apis mellifera]	Metabolism;Human Diseases;Organismal Systems;Organismal Systems;Human Diseases;Human Diseases;Metabolism;Metabolism;Metabolism	Global and overview maps;Substance dependence;Nervous system;Nervous system;Substance dependence;Substance dependence;Amino acid metabolism;Amino acid metabolism;Amino acid metabolism	ko01100//Metabolic pathways;ko05034//Alcoholism;ko04728//Dopaminergic synapse;ko04726//Serotonergic synapse;ko05031//Amphetamine addiction;ko05030//Cocaine addiction;ko00380//Tryptophan metabolism;ko00350//Tyrosine metabolism;ko00360//Phenylalanine metabolism	K01593;K01593;K01593;K01593;K01593;K01593;K01593;K01593;K01593	GO:0005575//cellular_component;GO:0005622//intracellular;GO:0005623//cell;GO:0005737//cytoplasm;GO:0005829//cytosol;GO:0008021//synaptic vesicle;GO:0012505//endomembrane system;GO:0030133//transport vesicle;GO:0030424//axon;GO:0031410//cytoplasmic vesicle;GO:0031982//vesicle;GO:0036477//somatodendritic compartment;GO:0042995//cell projection;GO:0043005//neuron projection;GO:0043025//neuronal cell…	GO:0003674//molecular_function;GO:0003824//catalytic activity;GO:0004058//aromatic-L-amino-acid decarboxylase activity;GO:0004837//tyrosine decarboxylase activity;GO:0005488//binding;GO:0005515//protein binding;GO:0008144//drug binding;GO:0016597//amino acid binding;GO:0016829//lyase activity;GO:0016830//carbon-carbon lyase activity;GO:0016831//carboxy-lyase activity;GO:0019842//vitamin binding;G…	GO:0000003//reproduction;GO:0001505//regulation of neurotransmitter levels;GO:0003008//system process;GO:0006082//organic acid metabolic process;GO:0006520//cellular amino acid metabolic process;GO:0006568//tryptophan metabolic process;GO:0006570//tyrosine metabolic process;GO:0006572//tyrosine catabolic process;GO:0006576//cellular biogenic amine metabolic process;GO:0006584//catecholamine metab…	--
XR_411132.3	ncbi_410638	miR-375-z	0.018332	0.9845354997862	5	ame-miR-375-3p|miR-200-y|miR-375-y|miR-375-z|miR-8-y	Ddc	PREDICTED: aromatic-L-amino-acid decarboxylase [Apis mellifera]	Metabolism;Human Diseases;Organismal Systems;Organismal Systems;Human Diseases;Human Diseases;Metabolism;Metabolism;Metabolism	Global and overview maps;Substance dependence;Nervous system;Nervous system;Substance dependence;Substance dependence;Amino acid metabolism;Amino acid metabolism;Amino acid metabolism	ko01100//Metabolic pathways;ko05034//Alcoholism;ko04728//Dopaminergic synapse;ko04726//Serotonergic synapse;ko05031//Amphetamine addiction;ko05030//Cocaine addiction;ko00380//Tryptophan metabolism;ko00350//Tyrosine metabolism;ko00360//Phenylalanine metabolism	K01593;K01593;K01593;K01593;K01593;K01593;K01593;K01593;K01593	GO:0005575//cellular_component;GO:0005622//intracellular;GO:0005623//cell;GO:0005737//cytoplasm;GO:0005829//cytosol;GO:0008021//synaptic vesicle;GO:0012505//endomembrane system;GO:0030133//transport vesicle;GO:0030424//axon;GO:0031410//cytoplasmic vesicle;GO:0031982//vesicle;GO:0036477//somatodendritic compartment;GO:0042995//cell projection;GO:0043005//neuron projection;GO:0043025//neuronal cell…	GO:0003674//molecular_function;GO:0003824//catalytic activity;GO:0004058//aromatic-L-amino-acid decarboxylase activity;GO:0004837//tyrosine decarboxylase activity;GO:0005488//binding;GO:0005515//protein binding;GO:0008144//drug binding;GO:0016597//amino acid binding;GO:0016829//lyase activity;GO:0016830//carbon-carbon lyase activity;GO:0016831//carboxy-lyase activity;GO:0019842//vitamin binding;G…	GO:0000003//reproduction;GO:0001505//regulation of neurotransmitter levels;GO:0003008//system process;GO:0006082//organic acid metabolic process;GO:0006520//cellular amino acid metabolic process;GO:0006568//tryptophan metabolic process;GO:0006570//tyrosine metabolic process;GO:0006572//tyrosine catabolic process;GO:0006576//cellular biogenic amine metabolic process;GO:0006584//catecholamine metab…	--
XR_411132.3	ncbi_410638	miR-8-y	0.018332	0.9845354997862	5	ame-miR-375-3p|miR-200-y|miR-375-y|miR-375-z|miR-8-y	Ddc	PREDICTED: aromatic-L-amino-acid decarboxylase [Apis mellifera]	Metabolism;Human Diseases;Organismal Systems;Organismal Systems;Human Diseases;Human Diseases;Metabolism;Metabolism;Metabolism	Global and overview maps;Substance dependence;Nervous system;Nervous system;Substance dependence;Substance dependence;Amino acid metabolism;Amino acid metabolism;Amino acid metabolism	ko01100//Metabolic pathways;ko05034//Alcoholism;ko04728//Dopaminergic synapse;ko04726//Serotonergic synapse;ko05031//Amphetamine addiction;ko05030//Cocaine addiction;ko00380//Tryptophan metabolism;ko00350//Tyrosine metabolism;ko00360//Phenylalanine metabolism	K01593;K01593;K01593;K01593;K01593;K01593;K01593;K01593;K01593	GO:0005575//cellular_component;GO:0005622//intracellular;GO:0005623//cell;GO:0005737//cytoplasm;GO:0005829//cytosol;GO:0008021//synaptic vesicle;GO:0012505//endomembrane system;GO:0030133//transport vesicle;GO:0030424//axon;GO:0031410//cytoplasmic vesicle;GO:0031982//vesicle;GO:0036477//somatodendritic compartment;GO:0042995//cell projection;GO:0043005//neuron projection;GO:0043025//neuronal cell…	GO:0003674//molecular_function;GO:0003824//catalytic activity;GO:0004058//aromatic-L-amino-acid decarboxylase activity;GO:0004837//tyrosine decarboxylase activity;GO:0005488//binding;GO:0005515//protein binding;GO:0008144//drug binding;GO:0016597//amino acid binding;GO:0016829//lyase activity;GO:0016830//carbon-carbon lyase activity;GO:0016831//carboxy-lyase activity;GO:0019842//vitamin binding;G…	GO:0000003//reproduction;GO:0001505//regulation of neurotransmitter levels;GO:0003008//system process;GO:0006082//organic acid metabolic process;GO:0006520//cellular amino acid metabolic process;GO:0006568//tryptophan metabolic process;GO:0006570//tyrosine metabolic process;GO:0006572//tyrosine catabolic process;GO:0006576//cellular biogenic amine metabolic process;GO:0006584//catecholamine metab…	--
XR_411275.3	ncbi_410638	ame-miR-375-3p	0.0212291	0.993716719114743	3	ame-miR-375-3p|miR-375-y|miR-375-z	Ddc	PREDICTED: aromatic-L-amino-acid decarboxylase [Apis mellifera]	Metabolism;Human Diseases;Organismal Systems;Organismal Systems;Human Diseases;Human Diseases;Metabolism;Metabolism;Metabolism	Global and overview maps;Substance dependence;Nervous system;Nervous system;Substance dependence;Substance dependence;Amino acid metabolism;Amino acid metabolism;Amino acid metabolism	ko01100//Metabolic pathways;ko05034//Alcoholism;ko04728//Dopaminergic synapse;ko04726//Serotonergic synapse;ko05031//Amphetamine addiction;ko05030//Cocaine addiction;ko00380//Tryptophan metabolism;ko00350//Tyrosine metabolism;ko00360//Phenylalanine metabolism	K01593;K01593;K01593;K01593;K01593;K01593;K01593;K01593;K01593	GO:0005575//cellular_component;GO:0005622//intracellular;GO:0005623//cell;GO:0005737//cytoplasm;GO:0005829//cytosol;GO:0008021//synaptic vesicle;GO:0012505//endomembrane system;GO:0030133//transport vesicle;GO:0030424//axon;GO:0031410//cytoplasmic vesicle;GO:0031982//vesicle;GO:0036477//somatodendritic compartment;GO:0042995//cell projection;GO:0043005//neuron projection;GO:0043025//neuronal cell…	GO:0003674//molecular_function;GO:0003824//catalytic activity;GO:0004058//aromatic-L-amino-acid decarboxylase activity;GO:0004837//tyrosine decarboxylase activity;GO:0005488//binding;GO:0005515//protein binding;GO:0008144//drug binding;GO:0016597//amino acid binding;GO:0016829//lyase activity;GO:0016830//carbon-carbon lyase activity;GO:0016831//carboxy-lyase activity;GO:0019842//vitamin binding;G…	GO:0000003//reproduction;GO:0001505//regulation of neurotransmitter levels;GO:0003008//system process;GO:0006082//organic acid metabolic process;GO:0006520//cellular amino acid metabolic process;GO:0006568//tryptophan metabolic process;GO:0006570//tyrosine metabolic process;GO:0006572//tyrosine catabolic process;GO:0006576//cellular biogenic amine metabolic process;GO:0006584//catecholamine metab…	--
XR_411275.3	ncbi_410638	miR-375-y	0.0212291	0.993716719114743	3	ame-miR-375-3p|miR-375-y|miR-375-z	Ddc	PREDICTED: aromatic-L-amino-acid decarboxylase [Apis mellifera]	Metabolism;Human Diseases;Organismal Systems;Organismal Systems;Human Diseases;Human Diseases;Metabolism;Metabolism;Metabolism	Global and overview maps;Substance dependence;Nervous system;Nervous system;Substance dependence;Substance dependence;Amino acid metabolism;Amino acid metabolism;Amino acid metabolism	ko01100//Metabolic pathways;ko05034//Alcoholism;ko04728//Dopaminergic synapse;ko04726//Serotonergic synapse;ko05031//Amphetamine addiction;ko05030//Cocaine addiction;ko00380//Tryptophan metabolism;ko00350//Tyrosine metabolism;ko00360//Phenylalanine metabolism	K01593;K01593;K01593;K01593;K01593;K01593;K01593;K01593;K01593	GO:0005575//cellular_component;GO:0005622//intracellular;GO:0005623//cell;GO:0005737//cytoplasm;GO:0005829//cytosol;GO:0008021//synaptic vesicle;GO:0012505//endomembrane system;GO:0030133//transport vesicle;GO:0030424//axon;GO:0031410//cytoplasmic vesicle;GO:0031982//vesicle;GO:0036477//somatodendritic compartment;GO:0042995//cell projection;GO:0043005//neuron projection;GO:0043025//neuronal cell…	GO:0003674//molecular_function;GO:0003824//catalytic activity;GO:0004058//aromatic-L-amino-acid decarboxylase activity;GO:0004837//tyrosine decarboxylase activity;GO:0005488//binding;GO:0005515//protein binding;GO:0008144//drug binding;GO:0016597//amino acid binding;GO:0016829//lyase activity;GO:0016830//carbon-carbon lyase activity;GO:0016831//carboxy-lyase activity;GO:0019842//vitamin binding;G…	GO:0000003//reproduction;GO:0001505//regulation of neurotransmitter levels;GO:0003008//system process;GO:0006082//organic acid metabolic process;GO:0006520//cellular amino acid metabolic process;GO:0006568//tryptophan metabolic process;GO:0006570//tyrosine metabolic process;GO:0006572//tyrosine catabolic process;GO:0006576//cellular biogenic amine metabolic process;GO:0006584//catecholamine metab…	--
XR_411275.3	ncbi_410638	miR-375-z	0.0212291	0.993716719114743	3	ame-miR-375-3p|miR-375-y|miR-375-z	Ddc	PREDICTED: aromatic-L-amino-acid decarboxylase [Apis mellifera]	Metabolism;Human Diseases;Organismal Systems;Organismal Systems;Human Diseases;Human Diseases;Metabolism;Metabolism;Metabolism	Global and overview maps;Substance dependence;Nervous system;Nervous system;Substance dependence;Substance dependence;Amino acid metabolism;Amino acid metabolism;Amino acid metabolism	ko01100//Metabolic pathways;ko05034//Alcoholism;ko04728//Dopaminergic synapse;ko04726//Serotonergic synapse;ko05031//Amphetamine addiction;ko05030//Cocaine addiction;ko00380//Tryptophan metabolism;ko00350//Tyrosine metabolism;ko00360//Phenylalanine metabolism	K01593;K01593;K01593;K01593;K01593;K01593;K01593;K01593;K01593	GO:0005575//cellular_component;GO:0005622//intracellular;GO:0005623//cell;GO:0005737//cytoplasm;GO:0005829//cytosol;GO:0008021//synaptic vesicle;GO:0012505//endomembrane system;GO:0030133//transport vesicle;GO:0030424//axon;GO:0031410//cytoplasmic vesicle;GO:0031982//vesicle;GO:0036477//somatodendritic compartment;GO:0042995//cell projection;GO:0043005//neuron projection;GO:0043025//neuronal cell…	GO:0003674//molecular_function;GO:0003824//catalytic activity;GO:0004058//aromatic-L-amino-acid decarboxylase activity;GO:0004837//tyrosine decarboxylase activity;GO:0005488//binding;GO:0005515//protein binding;GO:0008144//drug binding;GO:0016597//amino acid binding;GO:0016829//lyase activity;GO:0016830//carbon-carbon lyase activity;GO:0016831//carboxy-lyase activity;GO:0019842//vitamin binding;G…	GO:0000003//reproduction;GO:0001505//regulation of neurotransmitter levels;GO:0003008//system process;GO:0006082//organic acid metabolic process;GO:0006520//cellular amino acid metabolic process;GO:0006568//tryptophan metabolic process;GO:0006570//tyrosine metabolic process;GO:0006572//tyrosine catabolic process;GO:0006576//cellular biogenic amine metabolic process;GO:0006584//catecholamine metab…	--
